# Supplementary material for: Molecular signatures of anthroponotic cutaneous leishmaniasis in the lesions of patients infected with Leishmania tropica
Source: Sci Rep. 2020 Oct 1;10:16198. doi: 10.1038/s41598-020-72671-7 (PMC7529897; doi:10.1038/s41598-020-72671-7)
Supplement: Supplementary file 2 — Supplementary Information 2. [file 41598_2020_72671_MOESM2_ESM.xlsx]

## Sheet: Significant UCL
ID	Description	setSize	enrichmentScore	NES	pvalue	p.adjust	qvalues	rank	leading_edge	core_enrichment	core_enrichmentSYMBOL
R-HSA-8953897	Cellular responses to external stimuli	497	0.255772	1.30784	0.000461521	0.0113567	0.00995913	3722	tags=21%, list=14%, signal=18%	2882/9474/1536/1535/5698/3310/51422/91782/4494/3569/8352/8346/2113/23636/8368/8021/1871/7296/65057/85236/5696/192670/4790/7321/54205/6196/8881/8535/474382/440738/64121/8365/8344/6118/8345/9588/6197/51433/5600/6774/3303/25824/9261/8335/8353/1030/5715/54386/143471/8355/829/10452/2289/10294/7027/6015/3012/25994/8331/1027/8362/8342/153129/8348/1911/4217/80012/3014/818/653361/4001/2908/2876/6782/830/5…	GPX7/ATG5/CYBB/CYBA/PSMB9/HSPA6/PRKAG2/CHMP7/MT1F/IL6/HIST1H3C/HIST1H2BI/ETS1/NUP62/HIST1H4L/NUP214/E2F3/TXNRD1/ACD/HIST1H2BK/PSMB8/AGO4/NFKB1/UBE2D1/CYCS/RPS6KA2/CDC16/CBX4/H2AFB1/MAP1LC3C/RRAGC/HIST1H4H/HIST1H2BE/RPA2/HIST1H2BH/PRDX6/RPS6KA3/ANAPC5/MAPK11/STAT3/HSPA1A/PRDX5/MAPKAPK2/HIST1H2AB/HIST1H3E/CDKN2B/PSMD9/TERF2IP/PSMA8/HIST1H3G/CAPZA1/TOMM40/FKBP5/DNAJA2/TFDP1/RING1/HIST1H2AE/HIGD1A/HI…
R-HSA-6798695	Neutrophil degranulation	458	0.394304	2.00301	2.48164e-05	0.00170985	0.00149943	3893	tags=30%, list=15%, signal=26%	4318/27180/4069/6280/1520/5580/340061/1536/1535/6402/3101/567/6279/1084/3310/25801/5799/51316/6278/2207/684/8904/11314/10159/3482/6317/1118/3689/2683/100049587/11031/5547/3106/683/55754/3107/53831/2760/2517/5788/79792/9761/3684/5660/11322/3417/11333/4790/728/4332/64333/5476/5265/2357/160364/8972/2212/8836/79895/80301/22918/5005/3920/10092/9588/10097/4311/10326/5049/51071/3303/3071/5787/7130/4860/…	MMP9/SIGLEC9/LYZ/S100A9/CTSS/PRKCD/TMEM173/CYBB/CYBA/SELL/HK3/B2M/S100A8/CEACAM3/HSPA6/GCA/PTPRN2/PLAC8/S100A7/FCER1G/BST2/CPNE1/CD300A/ATP6AP2/IGF2R/SERPINB3/CHIT1/ITGB2/B4GALT1/SIGLEC14/RAB31/PRCP/HLA-B/BST1/TMEM30A/HLA-C/GPR84/GM2A/FUCA1/PTPRC/GSDMD/MLEC/ITGAM/PSAP/TMC6/IDH1/PDAP1/NFKB1/C5AR1/MNDA/ARHGAP9/CTSA/SERPINA1/FPR1/CLEC12A/MGAM/FCGR2A/GGH/ATP8B4/PLEKHO2/CD93/ORM2/LAMP2/ARPC5/PRDX6/ACT…
R-HSA-418555	G alpha (s) signalling events	456	-0.3283	-1.36575	0.00176981	0.0270977	0.023763	8918	tags=48%, list=34%, signal=32%	343406/401993/134083/284383/219983/441308/390431/282763/390063/119678/390142/26341/219482/390148/389090/128366/341799/6019/4158/283110/344892/127059/122742/390038/119679/403282/219869/125963/121129/81469/127074/81327/390433/81127/390437/23538/119695/81050/390327/390326/125962/390271/26493/128360/441669/26648/441911/9287/26476/116/126541/26219/390445/119682/26338/8590/390649/26692/122748/283365/39…	OR10R2/OR2T5/OR2Y1/OR2Z1/OR4D6/OR4F21/OR4K2/OR51B5/OR51I1/OR52E2/OR5D13/OR5H1/OR5M3/OR5W2/OR6B2/OR6P1/OR6S1/RLN2/MC2R/OR52Z1/RTP2/OR2M5/OR4L1/OR51D1/OR52J3/OR6C65/OR10G8/OR1M1/OR2AP1/OR2G3/OR2T4/OR4A16/OR4K13/OR4K15/OR4N5/OR52A1/OR52R1/OR5AC2/OR6C70/OR6C76/OR7G1/OR8B3/OR8B8/OR10T2/OR4Q3/OR7E24/OR10J3/TAAR2/OR10J1/ADCYAP1/OR10H4/OR1J4/OR5AU1/OR51L1/OR5L2/OR6A2/OR4F15/OR2W1/OR11H6/OR6C6/OR7G3/OR4C5…
R-HSA-449147	Signaling by Interleukins	443	0.350436	1.77533	2.33798e-05	0.00169565	0.00148698	3871	tags=26%, list=15%, signal=23%	4312/4318/55801/59067/3627/1234/11009/246778/5698/4313/3458/84868/6349/1398/2185/3569/8352/6775/64127/4314/3055/3593/3689/7412/729230/5771/27178/282616/5008/3557/9235/3597/3684/4478/5696/5515/3587/4215/3566/4790/6196/9021/2357/4791/3568/414062/6500/3588/3965/2885/5292/6197/7006/2162/50616/5600/8807/6774/58480/4988/9261/8353/3932/5715/5724/143471/8355/829/50604/7431/51231/5451/3586/84639/29949/635…	MMP1/MMP9/IL26/IL21/CXCL10/CCR5/IL24/IL27/PSMB9/MMP2/IFNG/HAVCR2/CCL3L1/CRK/PTK2B/IL6/HIST1H3C/STAT4/NOD2/MMP3/HCK/IL12B/ITGB2/VCAM1/CCR2/PTPN2/IL37/IFNL2/OSM/IL1RN/IL32/IL13RA1/ITGAM/MSN/PSMB8/PPP2CA/IL10RA/MAP3K3/IL4R/NFKB1/RPS6KA2/SOCS3/FPR1/NFKB2/IL5RA/CCL3L3/SKP1/IL10RB/LGALS9/GRB2/PIM1/RPS6KA3/TEC/F13A1/IL22/MAPK11/IL18RAP/STAT3/RHOU/OPRM1/MAPKAPK2/HIST1H3E/LCK/PSMD9/PTAFR/PSMA8/HIST1H3G/CA…
R-HSA-2262752	Cellular responses to stress	408	0.275373	1.38635	0.000322926	0.00939753	0.00824105	3722	tags=22%, list=14%, signal=19%	2882/1536/1535/5698/3310/3569/8352/8346/2113/23636/8368/8021/1871/7296/65057/85236/5696/192670/4790/7321/54205/6196/8881/8535/474382/8365/8344/6118/8345/9588/6197/51433/5600/6774/3303/25824/9261/8335/8353/1030/5715/54386/143471/8355/829/2289/10294/7027/6015/3012/25994/8331/1027/8362/8342/8348/1911/4217/80012/3014/818/653361/4001/2908/2876/6782/830/5599/3091/545/55766/3456/5695/8338/3320/1781/8351…	GPX7/CYBB/CYBA/PSMB9/HSPA6/IL6/HIST1H3C/HIST1H2BI/ETS1/NUP62/HIST1H4L/NUP214/E2F3/TXNRD1/ACD/HIST1H2BK/PSMB8/AGO4/NFKB1/UBE2D1/CYCS/RPS6KA2/CDC16/CBX4/H2AFB1/HIST1H4H/HIST1H2BE/RPA2/HIST1H2BH/PRDX6/RPS6KA3/ANAPC5/MAPK11/STAT3/HSPA1A/PRDX5/MAPKAPK2/HIST1H2AB/HIST1H3E/CDKN2B/PSMD9/TERF2IP/PSMA8/HIST1H3G/CAPZA1/FKBP5/DNAJA2/TFDP1/RING1/HIST1H2AE/HIGD1A/HIST1H2AJ/CDKN1B/HIST1H4K/HIST1H2BM/HIST1H2BO/P…
R-HSA-112316	Neuronal System	405	-0.337365	-1.39489	0.0013107	0.0226723	0.0198822	5537	tags=30%, list=21%, signal=24%	6532/320/3782/22941/9454/3756/3743/5582/4905/10313/18/1740/9378/2890/170572/8541/115/8573/9379/8973/346562/2899/2742/348980/57576/22999/10550/57369/347733/160/1137/6505/6512/28988/338567/2567/6616/2554/785/7915/54207/2788/3736/2783/27330/89822/285242/3762/777/56479/200909/22865/27020/341359/58512/6857/2570/5789/2569/3767/2900/8496/2571/8001/5563/8495/5578/91683/8500/1312/6854/26050/7102/9369/2786…	SLC6A4/APBA1/KCNN3/SHANK2/HOMER3/KCNH1/KCNA7/PRKCG/NSF/RTN3/ABAT/DLG2/NRXN1/GRIA1/HTR3C/PPFIA3/ADCY9/CASK/NRXN2/CHRNA6/GNAT3/GRIK3/GLRA2/HCN1/KIF17/RIMS1/ARL6IP5/GJD2/TUBB2B/AP2A1/CHRNA4/SLC1A1/SLC1A7/DBNL/KCNK18/GABRG3/SNAP25/GABRA1/CACNB4/ALDH5A1/KCNK10/GNG7/KCNA1/GNB2/RPS6KA6/KCNK17/HTR3E/KCNJ5/CACNA1E/KCNQ5/HTR3D/SLITRK3/NPTN/SYT10/DLGAP3/SYT1/GABRR2/PTPRD/GABRR1/KCNJ11/GRIK4/PPFIBP1/GAD1/GLR…
R-HSA-381753	Olfactory Signaling Pathway	326	-0.385032	-1.5718	3.22331e-05	0.00197536	0.00173227	8918	tags=52%, list=34%, signal=34%	343406/401993/134083/284383/219983/441308/390431/282763/390063/119678/390142/26341/219482/390148/389090/128366/341799/283110/344892/127059/122742/390038/119679/403282/219869/125963/121129/81469/127074/81327/390433/81127/390437/23538/119695/81050/390327/390326/125962/390271/26493/128360/441669/26648/441911/26476/126541/26219/390445/119682/26338/8590/390649/26692/122748/283365/390883/79346/391196/2…	OR10R2/OR2T5/OR2Y1/OR2Z1/OR4D6/OR4F21/OR4K2/OR51B5/OR51I1/OR52E2/OR5D13/OR5H1/OR5M3/OR5W2/OR6B2/OR6P1/OR6S1/OR52Z1/RTP2/OR2M5/OR4L1/OR51D1/OR52J3/OR6C65/OR10G8/OR1M1/OR2AP1/OR2G3/OR2T4/OR4A16/OR4K13/OR4K15/OR4N5/OR52A1/OR52R1/OR5AC2/OR6C70/OR6C76/OR7G1/OR8B3/OR8B8/OR10T2/OR4Q3/OR7E24/OR10J3/OR10J1/OR10H4/OR1J4/OR5AU1/OR51L1/OR5L2/OR6A2/OR4F15/OR2W1/OR11H6/OR6C6/OR7G3/OR4C5/OR2M7/OR11A1/OR5AR1/OR5…
R-HSA-195258	RHO GTPase Effectors	311	0.274736	1.35075	0.00167785	0.0259784	0.0227815	3694	tags=21%, list=14%, signal=18%	6280/7533/5580/1536/1535/6279/8352/8346/8368/4690/85236/805/5515/5527/474382/8365/8344/60/8345/10092/2885/10097/10109/26999/10096/5600/3071/8335/11130/8353/5880/8355/801/100527963/55055/7454/10398/3012/8331/1027/8362/8342/8348/998/3014/22919/10094/808/653361/5579/4085/6242/55766/3985/6093/8338/1781/8351/8367/10163/5216/81027/8826/9928/4627/5526	S100A9/YWHAH/PRKCD/CYBB/CYBA/S100A8/HIST1H3C/HIST1H2BI/HIST1H4L/NCK1/HIST1H2BK/CALM2/PPP2CA/PPP2R5C/H2AFB1/HIST1H4H/HIST1H2BE/ACTB/HIST1H2BH/ARPC5/GRB2/ACTR2/ARPC2/CYFIP2/ACTR3/MAPK11/NCKAP1L/HIST1H2AB/ZWINT/HIST1H3E/RAC2/HIST1H3G/CALM1/PMF1-BGLAP/ZWILCH/WAS/MYL9/HIST1H2AE/HIST1H2AJ/CDKN1B/HIST1H4K/HIST1H2BM/HIST1H2BO/CDC42/H2AFX/MAPRE1/ARPC3/CALM3/NCF1/PRKCB/MAD2L1/RTKN/H2AFJ/LIMK2/ROCK1/HIST2H2…
R-HSA-373076	Class A/1 (Rhodopsin-like receptors)	290	0.293205	1.43205	0.000457938	0.0113567	0.00995913	3114	tags=22%, list=12%, signal=19%	4283/1240/3627/8698/1234/23596/1232/2863/2693/3827/5729/9290/2149/5732/1132/728458/8477/680/729230/4157/27202/2151/5660/5031/2829/150/728/5739/1269/2357/135/84634/7852/2837/338557/339403/59350/4988/6374/27334/2853/3360/1815/5724/7201/6375/4544/57121/2847/9034/6360/554/5368/3972/1268/1816/146/301/611/1889/553/1236/6373	CXCL9/CMKLR1/CXCL10/S1PR4/CCR5/OPN3/CCR3/GPR39/GHSR/KNG1/PTGDR/GPR55/F2R/PTGER2/CHRM4/OPN1MW2/GPR65/BRS3/CCR2/MC1R/C5AR2/F2RL2/PSAP/P2RY6/XCR1/ADRA2A/C5AR1/PTGIR/CNR2/FPR1/ADORA2A/KISS1R/CXCR4/UTS2R/FFAR4/RXFP4/RXFP1/OPRM1/CXCL5/P2RY10/GPR31/HTR4/DRD4/PTAFR/TRHR/XCL1/MTNR1B/LPAR5/MCHR1/CCRL2/CCL16/AVPR2/PNOC/LHB/CNR1/DRD5/ADRA1D/ANXA1/OPN1SW/ECE1/AVPR1B/CCR7/CXCL11
R-HSA-76002	Platelet activation, signaling and aggregation	252	0.306305	1.47549	0.000335708	0.00944092	0.00827911	3235	tags=23%, list=13%, signal=20%	5580/5919/2793/1445/1398/51266/2207/3827/2149/2/10630/2790/51368/51206/2151/5552/5660/805/3937/54518/150/2768/5265/813/29789/29106/2776/5588/7423/5005/3920/2885/10916/9948/2162/6678/5770/3932/5004/5880/801/7424/5341/308/1277/10672/998/808/1893/5579/5054/8526/408/5345/3709/2621/7114	PRKCD/RARRES2/GNGT2/CSK/CRK/CLEC1B/FCER1G/KNG1/F2R/A2M/PDPN/GNG10/TEX264/GP6/F2RL2/SRGN/PSAP/CALM2/LCP2/APBB1IP/ADRA2A/GNA12/SERPINA1/CALU/OLA1/SCG3/GNAQ/PRKCQ/VEGFB/ORM2/LAMP2/GRB2/MAGED2/WDR1/F13A1/SPARC/PTPN1/LCK/ORM1/RAC2/CALM1/VEGFC/PLEK/ANXA5/COL1A1/GNA13/CDC42/CALM3/ECM1/PRKCB/SERPINE1/DGKE/ARRB1/SERPINF2/ITPR2/GAS6/TMSB4X
R-HSA-425407	SLC-mediated transmembrane transport	245	-0.37927	-1.51673	0.000499132	0.0120667	0.0105818	5712	tags=32%, list=22%, signal=25%	7780/55630/3177/6522/6550/23539/5002/6549/6547/83697/9152/25800/200010/347/11046/57419/26266/6583/6505/6512/6569/57084/120103/55867/57127/6558/6548/402/146802/353189/10599/340024/29986/5172/56301/9058/10723/159963/23568/65010/8671/9197/85414/53919/6514/115019/117247/246213/25769/55244/23382/6559/23516/55532/6005/55356/10864/60482/6540/29985/6578/6564/28231/10999/6529/389015/57030/6508/8501/6541/5…	SLC30A2/SLC39A4/SLC29A2/SLC4A2/SLC9A3/SLC16A8/SLC22A18/SLC9A2/SLC8A3/SLC4A9/SLC6A5/SLC39A6/SLC5A9/APOD/SLC35D2/SLC24A3/SLC13A4/SLC22A4/SLC1A1/SLC1A7/SLC34A1/SLC17A6/SLC36A4/SLC22A11/RHBG/SLC12A2/SLC9A1/ARL2/SLC47A2/SLCO4C1/SLCO1B1/SLC6A19/SLC39A2/SLC26A4/SLC7A10/SLC13A2/SLC12A7/SLC5A12/ARL2BP/SLC26A6/SLC4A4/SLC33A1/SLC45A3/SLCO1C1/SLC2A2/SLC26A9/SLC16A10/SLC17A8/SLC24A2/SLC47A1/AHCYL2/SLC12A3/SLC…
R-HSA-8878171	Transcriptional regulation by RUNX1	225	0.294093	1.39932	0.00191338	0.0288351	0.0252866	3728	tags=22%, list=14%, signal=19%	5698/3458/1514/5275/8352/8346/8368/1493/865/85236/5696/192670/9021/8535/1513/474382/8365/8344/5588/8345/4005/8335/8353/5715/143471/8355/9757/10398/6015/3012/8331/8362/8342/8348/1911/80012/3014/5579/6598/55766/5695/8338/8351/8367/5682/27161/5717/5689/8289/5371	PSMB9/IFNG/CTSL/SERPINB13/HIST1H3C/HIST1H2BI/HIST1H4L/CTLA4/CBFB/HIST1H2BK/PSMB8/AGO4/SOCS3/CBX4/CTSK/H2AFB1/HIST1H4H/HIST1H2BE/PRKCQ/HIST1H2BH/LMO2/HIST1H2AB/HIST1H3E/PSMD9/PSMA8/HIST1H3G/KMT2B/MYL9/RING1/HIST1H2AE/HIST1H2AJ/HIST1H4K/HIST1H2BM/HIST1H2BO/PHC1/PHC3/H2AFX/PRKCB/SMARCB1/H2AFJ/PSMB7/HIST2H2AC/HIST1H3D/HIST1H4E/PSMA1/AGO2/PSMD11/PSMB1/ARID1A/PML
R-HSA-157118	Signaling by NOTCH	224	0.292053	1.38898	0.00241309	0.0342808	0.0300622	6153	tags=37%, list=24%, signal=28%	10320/5698/8352/8346/4242/8368/2683/1871/85236/23220/5696/192670/6400/474382/6484/8365/8344/10460/8345/6500/8335/28514/8353/5715/8355/59/7027/3012/8331/3516/8362/8342/23509/8348/3014/7090/3091/55766/55294/5695/408/8338/83933/84441/8351/8367/5682/102/27161/5717/3955/5689/5870/723790/8354/10046/8356/3015/5721/57690/5714/192669/2324/5719/1950/1869/5710/142678/8347/5986/7314/8850/2648/3017/5691/6772/…	IKZF1/PSMB9/HIST1H3C/HIST1H2BI/MFNG/HIST1H4L/B4GALT1/E2F3/HIST1H2BK/DTX4/PSMB8/AGO4/SEL1L/H2AFB1/ST3GAL4/HIST1H4H/HIST1H2BE/TACC3/HIST1H2BH/SKP1/HIST1H2AB/DLL1/HIST1H3E/PSMD9/HIST1H3G/ACTA2/TFDP1/HIST1H2AE/HIST1H2AJ/RBPJ/HIST1H4K/HIST1H2BM/POFUT1/HIST1H2BO/H2AFX/TLE3/HIF1A/H2AFJ/FBXW7/PSMB7/ARRB1/HIST2H2AC/HDAC10/MAML2/HIST1H3D/HIST1H4E/PSMA1/ADAM10/AGO2/PSMD11/LFNG/PSMB1/RAB6A/HIST2H2AA4/HIST1H3…
R-HSA-8939211	ESR-mediated signaling	213	0.30483	1.44139	0.00117083	0.0212675	0.0186503	3794	tags=23%, list=15%, signal=19%	4318/8204/4313/2793/8352/8346/8368/4314/2790/865/85236/805/192670/474382/8365/8344/8345/7764/5434/8335/8353/8355/801/2289/5451/3012/4316/8331/1027/8362/8342/8348/3014/808/1025/1509/7090/2963/55766/8338/3320/8351/8367/27161/8503/10681/5296/1839	MMP9/NRIP1/MMP2/GNGT2/HIST1H3C/HIST1H2BI/HIST1H4L/MMP3/GNG10/CBFB/HIST1H2BK/CALM2/AGO4/H2AFB1/HIST1H4H/HIST1H2BE/HIST1H2BH/ZNF217/POLR2E/HIST1H2AB/HIST1H3E/HIST1H3G/CALM1/FKBP5/POU2F1/HIST1H2AE/MMP7/HIST1H2AJ/CDKN1B/HIST1H4K/HIST1H2BM/HIST1H2BO/H2AFX/CALM3/CDK9/CTSD/TLE3/GTF2F2/H2AFJ/HIST2H2AC/HSP90AA1/HIST1H3D/HIST1H4E/AGO2/PIK3R3/GNB5/PIK3R2/HBEGF
R-HSA-397014	Muscle contraction	202	-0.411873	-1.62012	9.42759e-05	0.00433072	0.00379778	7565	tags=44%, list=29%, signal=31%	10580/25937/476/6334/5348/55799/58498/10699/478/779/6336/10368/3776/7138/30818/4881/488/2977/487/444/477/4638/6326/3753/2258/6547/6331/6332/493829/7134/2281/1482/8645/89/4880/486/6327/338567/59284/785/54207/7135/29767/89822/3767/2626/11280/482/53826/5062/859/7168/1674/56660/70/489/25802/782/7125/7220/3775/4606/30819/6261/30820/2257/84876/6323/2259/6335/7139/4624/1756/7169/7136/4632/88/60598/817/4…	SORBS1/WWTR1/ATP1A1/SCN8A/FXYD1/CACNA2D3/MYL7/CORIN/ATP1A3/CACNA1S/SCN10A/CACNG3/KCNK2/TNNT1/KCNIP3/NPR1/ATP2A2/GUCY1A2/ATP2A1/ASPH/ATP1A2/MYLK/SCN2A/KCNE1/FGF13/SLC8A3/SCN5A/SCN7A/TRIM72/TNNC1/FKBP1B/NKX2-5/KCNK5/ACTN3/NPPC/FXYD2/SCN2B/KCNK18/CACNG7/CACNB4/KCNK10/TNNI1/TMOD2/KCNK17/KCNJ11/GATA4/SCN11A/ATP1B2/FXYD6/PAK2/CAV3/TPM1/DES/KCNK12/ACTC1/ATP2A3/LMOD1/CACNB1/TNNC2/TRPC1/KCNK1/MYBPC2/KCNIP…
R-HSA-913531	Interferon Signaling	188	0.46108	2.14855	7.83552e-06	0.000981577	0.000860782	3728	tags=33%, list=14%, signal=28%	3119/5580/80128/567/3458/115361/3122/3123/6041/3113/684/23636/9246/8021/4734/7412/5771/3106/3107/8519/6672/5696/3127/3118/10437/9021/115362/4938/3429/4599/3115/4600/3117/54739/2633/81603/9636/2634/3133/5770/5724/3135/3660/10346/3669/6737/818/9830/3717/10475/3456/3105/9775/3452/1958/23165/23225/960/3839/7297/3383/5371	HLA-DQB1/PRKCD/TRIM46/B2M/IFNG/GBP4/HLA-DRA/HLA-DRB1/RNASEL/HLA-DPA1/BST2/NUP62/UBE2L6/NUP214/NEDD4/VCAM1/PTPN2/HLA-B/HLA-C/IFITM1/SP100/PSMB8/HLA-DRB5/HLA-DQA2/IFI30/SOCS3/GBP5/OAS1/IFI27/MX1/HLA-DPB1/MX2/HLA-DQA1/XAF1/GBP1/TRIM8/ISG15/GBP2/HLA-E/PTPN1/PTAFR/HLA-G/IRF2/TRIM22/ISG20/TRIM21/CAMK2G/TRIM14/JAK2/TRIM38/IFNB1/HLA-A/EIF4A3/IFNA21/EGR1/NUP205/NUP210/CD44/KPNA3/TYK2/ICAM1/PML
R-HSA-2559583	Cellular Senescence	183	0.359842	1.67156	5.35824e-05	0.00273469	0.00239815	3288	tags=27%, list=13%, signal=24%	3569/8352/8346/2113/8368/1871/65057/85236/192670/4790/7321/6196/8881/8535/474382/8365/8344/8345/6197/51433/5600/6774/9261/8335/8353/1030/54386/8355/7027/6015/3012/8331/1027/8362/8342/8348/1911/4217/80012/3014/4001/5599/55766/3456/8338/8351/1029/8367/5970	IL6/HIST1H3C/HIST1H2BI/ETS1/HIST1H4L/E2F3/ACD/HIST1H2BK/AGO4/NFKB1/UBE2D1/RPS6KA2/CDC16/CBX4/H2AFB1/HIST1H4H/HIST1H2BE/HIST1H2BH/RPS6KA3/ANAPC5/MAPK11/STAT3/MAPKAPK2/HIST1H2AB/HIST1H3E/CDKN2B/TERF2IP/HIST1H3G/TFDP1/RING1/HIST1H2AE/HIST1H2AJ/CDKN1B/HIST1H4K/HIST1H2BM/HIST1H2BO/PHC1/MAP3K5/PHC3/H2AFX/LMNB1/MAPK8/H2AFJ/IFNB1/HIST2H2AC/HIST1H3D/CDKN2A/HIST1H4E/RELA
R-HSA-6805567	Keratinization	177	-0.53361	-2.0727	1.15532e-06	0.00065042	0.000570379	5440	tags=45%, list=21%, signal=35%	9333/192666/144501/387264/353133/386679/2125/643394/8502/386685/643414/353134/199834/100505724/353139/81850/337879/353140/342574/81872/6703/386678/2312/3846/81871/3892/448835/140258/100132386/142910/440021/6706/3880/3886/7051/4014/8688/43849/112802/6698/3881/390792/3889/8689/83895/3887/440051/3888/54474/338785/730755/5318/43847/25984/337970/404203/7062/353332/26239/6704/85294/3866/11202/125115/37…	TGM5/KRT24/KRT80/KRTAP5-1/LCE1C/KRTAP10-2/EVPL/SPINK9/PKP4/KRTAP10-12/LIPK/LCE1D/LCE4A/KRTAP9-7/LCE2A/KRTAP1-3/KRTAP8-1/LCE2C/KRT27/KRTAP2-1/SPRR2D/KRTAP10-11/FLG/KRTAP5-9/KRTAP4-6/KRT86/LCE6A/KRTAP13-1/KRTAP4-9/LIPJ/KRTAP5-2/SPRR2G/KRT19/KRT35/TGM1/LOR/KRT37/KLK12/KRT71/SPRR1A/KRT31/KRT39/KRT83/KRT36/KRTAP1-5/KRT81/KRTAP5-11/KRT82/KRT20/KRT79/KRTAP2-3/PKP2/KLK14/KRT23/KRTAP19-3/SPINK6/TCHH/KRTAP…
R-HSA-168898	Toll-like Receptor Cascades	153	0.424886	1.92894	6.64086e-06	0.00091511	0.000802495	3830	tags=28%, list=15%, signal=24%	6280/51284/1520/7099/6279/1514/64127/10695/81622/3689/330/3684/5515/4790/7321/81793/6196/11035/1513/4791/6500/54106/6197/329/5600/9261/51231/7098/353376/8772/5599/8411/4792/51311/3146/10333/5970/23098/7187/9252/3551/671/57162	S100A9/TLR7/CTSS/TLR4/S100A8/CTSL/NOD2/CNPY3/UNC93B1/ITGB2/BIRC3/ITGAM/PPP2CA/NFKB1/UBE2D1/TLR10/RPS6KA2/RIPK3/CTSK/NFKB2/SKP1/TLR9/RPS6KA3/BIRC2/MAPK11/MAPKAPK2/VRK3/TLR3/TICAM2/FADD/MAPK8/EEA1/NFKBIA/TLR8/HMGB1/TLR6/RELA/SARM1/TRAF3/RPS6KA5/IKBKB/BPI/PELI1
R-HSA-9018519	Estrogen-dependent gene expression	141	0.322267	1.44725	0.00381548	0.0477976	0.0419155	3388	tags=23%, list=13%, signal=20%	8204/8352/8346/8368/865/85236/192670/474382/8365/8344/8345/7764/5434/8335/8353/8355/5451/3012/8331/8362/8342/8348/3014/1025/1509/7090/2963/55766/8338/3320/8351/8367/27161	NRIP1/HIST1H3C/HIST1H2BI/HIST1H4L/CBFB/HIST1H2BK/AGO4/H2AFB1/HIST1H4H/HIST1H2BE/HIST1H2BH/ZNF217/POLR2E/HIST1H2AB/HIST1H3E/HIST1H3G/POU2F1/HIST1H2AE/HIST1H2AJ/HIST1H4K/HIST1H2BM/HIST1H2BO/H2AFX/CDK9/CTSD/TLE3/GTF2F2/H2AFJ/HIST2H2AC/HSP90AA1/HIST1H3D/HIST1H4E/AGO2
R-HSA-68875	Mitotic Prophase	130	0.360892	1.60214	0.000520682	0.012161	0.0106645	5825	tags=42%, list=23%, signal=32%	8352/8346/23636/8368/8021/7443/85236/5515/474382/8365/8344/8345/140609/8335/8353/23592/8355/3012/8331/8362/8342/8348/3014/5579/4001/55766/8338/10592/8351/8367/23165/983/23225/221496/2029/2010/29781/255919/723790/8354/8356/3015/57122/8290/8347/9663/129401/5862/23399/8615/4927/9972/3017/4926	HIST1H3C/HIST1H2BI/NUP62/HIST1H4L/NUP214/VRK1/HIST1H2BK/PPP2CA/H2AFB1/HIST1H4H/HIST1H2BE/HIST1H2BH/NEK7/HIST1H2AB/HIST1H3E/LEMD3/HIST1H3G/HIST1H2AE/HIST1H2AJ/HIST1H4K/HIST1H2BM/HIST1H2BO/H2AFX/PRKCB/LMNB1/H2AFJ/HIST2H2AC/SMC2/HIST1H3D/HIST1H4E/NUP205/CDK1/NUP210/LEMD2/ENSA/EMD/NCAPH2/CNEP1R1/HIST2H2AA4/HIST1H3I/HIST1H3J/H2AFZ/NUP107/HIST3H3/HIST1H2BC/LPIN2/NUP35/RAB2A/CTDNEP1/USO1/NUP88/NUP153/HI…
R-HSA-166016	Toll Like Receptor 4 (TLR4) Cascade	128	0.360717	1.59763	0.000638375	0.014421	0.0126463	6311	tags=39%, list=24%, signal=30%	7099/64127/3689/330/3684/5515/4790/7321/6196/11035/4791/6500/6197/329/5600/9261/51231/353376/8772/5599/4792/3146/10333/5970/23098/7187/9252/3551/671/57162/6283/8651/3654/51135/5775/3656/5601/7314/5602/23643/929/7322/1785/11213/351/5604/10392/79155/8454/4793	TLR4/NOD2/ITGB2/BIRC3/ITGAM/PPP2CA/NFKB1/UBE2D1/RPS6KA2/RIPK3/NFKB2/SKP1/RPS6KA3/BIRC2/MAPK11/MAPKAPK2/VRK3/TICAM2/FADD/MAPK8/NFKBIA/HMGB1/TLR6/RELA/SARM1/TRAF3/RPS6KA5/IKBKB/BPI/PELI1/S100A12/SOCS1/IRAK1/IRAK4/PTPN4/IRAK2/MAPK9/UBB/MAPK10/LY96/CD14/UBE2D2/DNM2/IRAK3/APP/MAP2K1/NOD1/TNIP2/CUL1/NFKBIB
R-HSA-6809371	Formation of the cornified envelope	125	-0.548033	-2.04935	1.20992e-06	0.00065042	0.000570379	5440	tags=46%, list=21%, signal=36%	9333/192666/144501/353133/2125/643394/8502/643414/353134/199834/353139/353140/342574/6703/2312/3892/448835/142910/6706/3880/3886/7051/4014/8688/43849/112802/6698/3881/390792/3889/8689/3887/3888/54474/338785/5318/43847/25984/404203/7062/26239/6704/3866/11202/125115/374454/353288/147183/353131/26085/121391/3882/8687/3850/3859/149018	TGM5/KRT24/KRT80/LCE1C/EVPL/SPINK9/PKP4/LIPK/LCE1D/LCE4A/LCE2A/LCE2C/KRT27/SPRR2D/FLG/KRT86/LCE6A/LIPJ/SPRR2G/KRT19/KRT35/TGM1/LOR/KRT37/KLK12/KRT71/SPRR1A/KRT31/KRT39/KRT83/KRT36/KRT81/KRT82/KRT20/KRT79/PKP2/KLK14/KRT23/SPINK6/TCHH/LCE2B/SPRR2E/KRT15/KLK8/KRT40/KRT77/KRT26/KRT25/LCE1A/KLK13/KRT74/KRT32/KRT38/KRT3/KRT12/LELP1
R-HSA-211000	Gene Silencing by RNA	125	0.365772	1.61475	0.00059366	0.0136344	0.0119565	3451	tags=29%, list=13%, signal=25%	113802/8352/8346/23636/8368/8021/5901/221400/85236/192670/474382/8365/8344/8345/7257/5434/8335/8353/8355/23405/3012/8331/8362/8342/8348/3014/54456/55766/8338/3320/8351/8367/23165/29102/27161/23225	HENMT1/HIST1H3C/HIST1H2BI/NUP62/HIST1H4L/NUP214/RAN/TDRD6/HIST1H2BK/AGO4/H2AFB1/HIST1H4H/HIST1H2BE/HIST1H2BH/TSNAX/POLR2E/HIST1H2AB/HIST1H3E/HIST1H3G/DICER1/HIST1H2AE/HIST1H2AJ/HIST1H4K/HIST1H2BM/HIST1H2BO/H2AFX/MOV10L1/H2AFJ/HIST2H2AC/HSP90AA1/HIST1H3D/HIST1H4E/NUP205/DROSHA/AGO2/NUP210
R-HSA-198933	Immunoregulatory interactions between a Lymphoid and a non-Lymphoid cell	122	0.480269	2.11236	5.68958e-06	0.000871137	0.000763934	2392	tags=31%, list=9%, signal=28%	27180/11006/6402/285852/567/7087/915/259197/57823/2214/27036/10871/11314/1281/3689/7412/3106/29121/3107/8519/23547/342510/4277/959/3821/27181/4068/89790/926/10225/10870/3133/3135/919/1277/10859/3903/5817	SIGLEC9/LILRB4/SELL/TREML4/B2M/ICAM5/CD3D/NCR3/SLAMF7/FCGR3A/SIGLEC7/CD300C/CD300A/COL3A1/ITGB2/VCAM1/HLA-B/CLEC2D/HLA-C/IFITM1/LILRA4/CD300E/MICB/CD40LG/KLRC1/SIGLEC8/SH2D1A/SIGLEC10/CD8B/CD96/HCST/HLA-E/HLA-G/CD247/COL1A1/LILRB1/LAIR1/PVR
R-HSA-8939236	RUNX1 regulates transcription of genes involved in differentiation of HSCs	119	0.386314	1.69289	0.000212872	0.00761731	0.00667991	6153	tags=39%, list=24%, signal=30%	5698/8352/8346/8368/865/85236/5696/474382/8365/8344/8345/4005/8335/8353/5715/143471/8355/3012/8331/8362/8342/8348/3014/55766/5695/8338/8351/8367/5682/5717/5689/723790/8354/8356/3015/5721/5714/5719/5710/8347/7314/3017/5691/10213/5718/8970/3020	PSMB9/HIST1H3C/HIST1H2BI/HIST1H4L/CBFB/HIST1H2BK/PSMB8/H2AFB1/HIST1H4H/HIST1H2BE/HIST1H2BH/LMO2/HIST1H2AB/HIST1H3E/PSMD9/PSMA8/HIST1H3G/HIST1H2AE/HIST1H2AJ/HIST1H4K/HIST1H2BM/HIST1H2BO/H2AFX/H2AFJ/PSMB7/HIST2H2AC/HIST1H3D/HIST1H4E/PSMA1/PSMD11/PSMB1/HIST2H2AA4/HIST1H3I/HIST1H3J/H2AFZ/PSME2/PSMD8/PSMD13/PSMD4/HIST1H2BC/UBB/HIST1H2BD/PSMB3/PSMD14/PSMD12/HIST1H2BJ/H3F3A
R-HSA-2559580	Oxidative Stress Induced Senescence	115	0.438718	1.91292	5.48426e-06	0.000871137	0.000763934	5572	tags=43%, list=22%, signal=34%	8352/8346/8368/1871/85236/192670/8535/474382/8365/8344/8345/5600/9261/8335/8353/1030/8355/7027/6015/3012/8331/8362/8342/8348/1911/4217/80012/3014/5599/55766/3456/8338/8351/1029/8367/723790/8354/8356/3015/57690/192669/648/1869/9448/8347/5601/1032/7314/5602	HIST1H3C/HIST1H2BI/HIST1H4L/E2F3/HIST1H2BK/AGO4/CBX4/H2AFB1/HIST1H4H/HIST1H2BE/HIST1H2BH/MAPK11/MAPKAPK2/HIST1H2AB/HIST1H3E/CDKN2B/HIST1H3G/TFDP1/RING1/HIST1H2AE/HIST1H2AJ/HIST1H4K/HIST1H2BM/HIST1H2BO/PHC1/MAP3K5/PHC3/H2AFX/MAPK8/H2AFJ/IFNB1/HIST2H2AC/HIST1H3D/CDKN2A/HIST1H4E/HIST2H2AA4/HIST1H3I/HIST1H3J/H2AFZ/TNRC6C/AGO3/BMI1/E2F1/MAP4K4/HIST1H2BC/MAPK9/CDKN2D/UBB/MAPK10
R-HSA-202403	TCR signaling	113	0.497283	2.16312	5.42885e-06	0.000871137	0.000763934	4033	tags=36%, list=16%, signal=31%	3119/5698/915/1445/3122/3123/3113/4690/5788/3937/5696/4790/7321/3127/3118/3115/5588/10892/3117/6500/3932/5715/143471/7535/919/7454/26191/4792/5695/5795/5682/5970/7408/3702/5717/5689/3551/8915/5296/3635/27040	HLA-DQB1/PSMB9/CD3D/CSK/HLA-DRA/HLA-DRB1/HLA-DPA1/NCK1/PTPRC/LCP2/PSMB8/NFKB1/UBE2D1/HLA-DRB5/HLA-DQA2/HLA-DPB1/PRKCQ/MALT1/HLA-DQA1/SKP1/LCK/PSMD9/PSMA8/ZAP70/CD247/WAS/PTPN22/NFKBIA/PSMB7/PTPRJ/PSMA1/RELA/VASP/ITK/PSMD11/PSMB1/IKBKB/BCL10/PIK3R2/INPP5D/LAT
R-HSA-5617472	Activation of anterior HOX genes in hindbrain development during early embryogenesis	111	0.36511	1.58365	0.00126257	0.0223053	0.0195604	3251	tags=26%, list=13%, signal=23%	8352/8346/8368/3221/85236/474382/3199/8365/8344/3214/8345/79447/5434/8335/8353/8355/3012/8331/8362/8342/3212/8348/3200/3014/3213/55766/8338/8351/8367	HIST1H3C/HIST1H2BI/HIST1H4L/HOXC4/HIST1H2BK/H2AFB1/HOXA2/HIST1H4H/HIST1H2BE/HOXB4/HIST1H2BH/PAGR1/POLR2E/HIST1H2AB/HIST1H3E/HIST1H3G/HIST1H2AE/HIST1H2AJ/HIST1H4K/HIST1H2BM/HOXB2/HIST1H2BO/HOXA3/H2AFX/HOXB3/H2AFJ/HIST2H2AC/HIST1H3D/HIST1H4E
R-HSA-5619507	Activation of HOX genes during differentiation	111	0.36511	1.58365	0.00126257	0.0223053	0.0195604	3251	tags=26%, list=13%, signal=23%	8352/8346/8368/3221/85236/474382/3199/8365/8344/3214/8345/79447/5434/8335/8353/8355/3012/8331/8362/8342/3212/8348/3200/3014/3213/55766/8338/8351/8367	HIST1H3C/HIST1H2BI/HIST1H4L/HOXC4/HIST1H2BK/H2AFB1/HOXA2/HIST1H4H/HIST1H2BE/HOXB4/HIST1H2BH/PAGR1/POLR2E/HIST1H2AB/HIST1H3E/HIST1H3G/HIST1H2AE/HIST1H2AJ/HIST1H4K/HIST1H2BM/HOXB2/HIST1H2BO/HOXA3/H2AFX/HOXB3/H2AFJ/HIST2H2AC/HIST1H3D/HIST1H4E
R-HSA-983705	Signaling by the B Cell Receptor (BCR)	110	0.350399	1.51796	0.00302972	0.0409309	0.0358939	6444	tags=40%, list=25%, signal=30%	5698/973/4690/805/5696/4790/10892/6500/2885/5715/143471/801/974/808/5579/4794/4792/5695/3709/5682/5970/5717/5689/3551/930/8915/118788/5721/30011/5714/5719/7409/5777/5710/7314/5530/5691/10213/5718/4893/8454/4793/5683/3708	PSMB9/CD79A/NCK1/CALM2/PSMB8/NFKB1/MALT1/SKP1/GRB2/PSMD9/PSMA8/CALM1/CD79B/CALM3/PRKCB/NFKBIE/NFKBIA/PSMB7/ITPR2/PSMA1/RELA/PSMD11/PSMB1/IKBKB/CD19/BCL10/PIK3AP1/PSME2/SH3KBP1/PSMD8/PSMD13/VAV1/PTPN6/PSMD4/UBB/PPP3CA/PSMB3/PSMD14/PSMD12/NRAS/CUL1/NFKBIB/PSMA2/ITPR1
R-HSA-1500620	Meiosis	106	0.406107	1.74896	0.000136161	0.00551851	0.00483939	3363	tags=31%, list=13%, signal=27%	641/644186/8352/8346/8368/65057/85236/474382/8365/8344/6118/8345/84057/8335/8353/54386/8355/6847/3012/8331/8362/8342/8348/93426/3014/4001/545/55766/23345/8338/8351/8367/23224	BLM/SYCE3/HIST1H3C/HIST1H2BI/HIST1H4L/ACD/HIST1H2BK/H2AFB1/HIST1H4H/HIST1H2BE/RPA2/HIST1H2BH/MND1/HIST1H2AB/HIST1H3E/TERF2IP/HIST1H3G/SYCP1/HIST1H2AE/HIST1H2AJ/HIST1H4K/HIST1H2BM/HIST1H2BO/SYCE1/H2AFX/LMNB1/ATR/H2AFJ/SYNE1/HIST2H2AC/HIST1H3D/HIST1H4E/SYNE2
R-HSA-194138	Signaling by VEGF	106	0.372498	1.60422	0.00113642	0.0212675	0.0186503	3145	tags=22%, list=12%, signal=19%	5580/1536/1535/1398/2185/4690/3791/805/60/7423/26999/5600/3071/9261/801/7424/998/808/653361/5579/6093/3320/3709	PRKCD/CYBB/CYBA/CRK/PTK2B/NCK1/KDR/CALM2/ACTB/VEGFB/CYFIP2/MAPK11/NCKAP1L/MAPKAPK2/CALM1/VEGFC/CDC42/CALM3/NCF1/PRKCB/ROCK1/HSP90AA1/ITPR2
R-HSA-6785807	Interleukin-4 and Interleukin-13 signaling	105	0.373553	1.60617	0.00115167	0.0212675	0.0186503	3705	tags=30%, list=14%, signal=26%	4312/4318/4313/3569/4314/3593/3689/7412/5008/3597/3684/3566/9021/5292/2162/6774/58480/4988/7431/5451/3586/6624/3717/3091/301/598/149233/3320/1052/3552/7297/3383	MMP1/MMP9/MMP2/IL6/MMP3/IL12B/ITGB2/VCAM1/OSM/IL13RA1/ITGAM/IL4R/SOCS3/PIM1/F13A1/STAT3/RHOU/OPRM1/VIM/POU2F1/IL10/FSCN1/JAK2/HIF1A/ANXA1/BCL2L1/IL23R/HSP90AA1/CEBPD/IL1A/TYK2/ICAM1
R-HSA-73864	RNA Polymerase I Transcription	101	0.37386	1.59783	0.00140065	0.0227069	0.0199126	3251	tags=27%, list=13%, signal=23%	8352/8346/8368/85236/474382/8365/8344/8345/5434/8335/8353/8355/9013/11335/3012/8331/8362/8342/8348/3014/8932/55766/25885/2965/8338/8351/8367	HIST1H3C/HIST1H2BI/HIST1H4L/HIST1H2BK/H2AFB1/HIST1H4H/HIST1H2BE/HIST1H2BH/POLR2E/HIST1H2AB/HIST1H3E/HIST1H3G/TAF1C/CBX3/HIST1H2AE/HIST1H2AJ/HIST1H4K/HIST1H2BM/HIST1H2BO/H2AFX/MBD2/H2AFJ/POLR1A/GTF2H1/HIST2H2AC/HIST1H3D/HIST1H4E
R-HSA-73854	RNA Polymerase I Promoter Clearance	101	0.37386	1.59783	0.00140065	0.0227069	0.0199126	3251	tags=27%, list=13%, signal=23%	8352/8346/8368/85236/474382/8365/8344/8345/5434/8335/8353/8355/9013/11335/3012/8331/8362/8342/8348/3014/8932/55766/25885/2965/8338/8351/8367	HIST1H3C/HIST1H2BI/HIST1H4L/HIST1H2BK/H2AFB1/HIST1H4H/HIST1H2BE/HIST1H2BH/POLR2E/HIST1H2AB/HIST1H3E/HIST1H3G/TAF1C/CBX3/HIST1H2AE/HIST1H2AJ/HIST1H4K/HIST1H2BM/HIST1H2BO/H2AFX/MBD2/H2AFJ/POLR1A/GTF2H1/HIST2H2AC/HIST1H3D/HIST1H4E
R-HSA-1912422	Pre-NOTCH Expression and Processing	100	0.455608	1.94406	1.52064e-05	0.00142495	0.00124959	5761	tags=47%, list=22%, signal=37%	8352/8346/4242/8368/2683/1871/85236/192670/6400/474382/6484/8365/8344/8345/8335/8353/8355/7027/3012/8331/3516/8362/8342/23509/8348/3014/55766/8338/84441/8351/8367/27161/3955/5870/723790/8354/10046/8356/3015/57690/192669/1869/8347/5986/8850/2648/3017	HIST1H3C/HIST1H2BI/MFNG/HIST1H4L/B4GALT1/E2F3/HIST1H2BK/AGO4/SEL1L/H2AFB1/ST3GAL4/HIST1H4H/HIST1H2BE/HIST1H2BH/HIST1H2AB/HIST1H3E/HIST1H3G/TFDP1/HIST1H2AE/HIST1H2AJ/RBPJ/HIST1H4K/HIST1H2BM/POFUT1/HIST1H2BO/H2AFX/H2AFJ/HIST2H2AC/MAML2/HIST1H3D/HIST1H4E/AGO2/LFNG/RAB6A/HIST2H2AA4/HIST1H3I/MAMLD1/HIST1H3J/H2AFZ/TNRC6C/AGO3/E2F1/HIST1H2BC/RFNG/KAT2B/KAT2A/HIST1H2BD
R-HSA-2559582	Senescence-Associated Secretory Phenotype (SASP)	100	0.456664	1.94857	1.52064e-05	0.00142495	0.00124959	3489	tags=34%, list=13%, signal=30%	3569/8352/8346/8368/85236/4790/7321/6196/8881/474382/8365/8344/8345/6197/51433/6774/8335/8353/1030/8355/3012/8331/1027/8362/8342/8348/3014/55766/8338/8351/1029/8367/5970/3552	IL6/HIST1H3C/HIST1H2BI/HIST1H4L/HIST1H2BK/NFKB1/UBE2D1/RPS6KA2/CDC16/H2AFB1/HIST1H4H/HIST1H2BE/HIST1H2BH/RPS6KA3/ANAPC5/STAT3/HIST1H2AB/HIST1H3E/CDKN2B/HIST1H3G/HIST1H2AE/HIST1H2AJ/CDKN1B/HIST1H4K/HIST1H2BM/HIST1H2BO/H2AFX/H2AFJ/HIST2H2AC/HIST1H3D/CDKN2A/HIST1H4E/RELA/IL1A
R-HSA-5250941	Negative epigenetic regulation of rRNA expression	100	0.404208	1.72474	0.000288921	0.0092589	0.00811948	3251	tags=29%, list=13%, signal=25%	8352/8346/8368/85236/474382/8365/8344/8345/8467/5434/8335/8353/8355/9013/3012/8331/8362/8342/8348/3014/8932/1786/51742/55766/25885/2965/8338/8351/8367	HIST1H3C/HIST1H2BI/HIST1H4L/HIST1H2BK/H2AFB1/HIST1H4H/HIST1H2BE/HIST1H2BH/SMARCA5/POLR2E/HIST1H2AB/HIST1H3E/HIST1H3G/TAF1C/HIST1H2AE/HIST1H2AJ/HIST1H4K/HIST1H2BM/HIST1H2BO/H2AFX/MBD2/DNMT1/ARID4B/H2AFJ/POLR1A/GTF2H1/HIST2H2AC/HIST1H3D/HIST1H4E
R-HSA-9020702	Interleukin-1 signaling	100	0.356105	1.51948	0.00388269	0.0482013	0.0422696	6360	tags=41%, list=25%, signal=31%	5698/64127/3557/5696/4215/4790/4791/6500/5715/143471/4792/5695/3146/5682/5970/3552/5717/5689/3551/57162/6283/3654/5721/5714/51135/5719/3656/5710/7314/3553/5691/10213/11213/5718/351/5604/10392/79155/8454/4793/5683	PSMB9/NOD2/IL1RN/PSMB8/MAP3K3/NFKB1/NFKB2/SKP1/PSMD9/PSMA8/NFKBIA/PSMB7/HMGB1/PSMA1/RELA/IL1A/PSMD11/PSMB1/IKBKB/PELI1/S100A12/IRAK1/PSME2/PSMD8/IRAK4/PSMD13/IRAK2/PSMD4/UBB/IL1B/PSMB3/PSMD14/IRAK3/PSMD12/APP/MAP2K1/NOD1/TNIP2/CUL1/NFKBIB/PSMA2
R-HSA-4420097	VEGFA-VEGFR2 Pathway	99	0.369311	1.57333	0.00194605	0.0288351	0.0252866	3145	tags=21%, list=12%, signal=19%	5580/1536/1535/1398/2185/4690/3791/805/60/26999/5600/3071/9261/801/998/808/653361/5579/6093/3320/3709	PRKCD/CYBB/CYBA/CRK/PTK2B/NCK1/KDR/CALM2/ACTB/CYFIP2/MAPK11/NCKAP1L/MAPKAPK2/CALM1/CDC42/CALM3/NCF1/PRKCB/ROCK1/HSP90AA1/ITPR2
R-HSA-166166	MyD88-independent TLR4 cascade	98	0.410026	1.74388	0.000215584	0.00761731	0.00667991	6928	tags=47%, list=27%, signal=34%	7099/64127/330/5515/4790/7321/6196/11035/4791/6500/6197/329/5600/9261/51231/353376/8772/5599/4792/3146/5970/23098/7187/9252/3551/6283/3654/3656/5601/7314/5602/23643/929/7322/351/5604/10392/79155/8454/4793/5781/10010/28511/1848/5518/5608	TLR4/NOD2/BIRC3/PPP2CA/NFKB1/UBE2D1/RPS6KA2/RIPK3/NFKB2/SKP1/RPS6KA3/BIRC2/MAPK11/MAPKAPK2/VRK3/TICAM2/FADD/MAPK8/NFKBIA/HMGB1/RELA/SARM1/TRAF3/RPS6KA5/IKBKB/S100A12/IRAK1/IRAK2/MAPK9/UBB/MAPK10/LY96/CD14/UBE2D2/APP/MAP2K1/NOD1/TNIP2/CUL1/NFKBIB/PTPN11/TANK/NKIRAS2/DUSP6/PPP2R1A/MAP2K6
R-HSA-937061	TRIF(TICAM1)-mediated TLR4 signaling	98	0.410026	1.74388	0.000215584	0.00761731	0.00667991	6928	tags=47%, list=27%, signal=34%	7099/64127/330/5515/4790/7321/6196/11035/4791/6500/6197/329/5600/9261/51231/353376/8772/5599/4792/3146/5970/23098/7187/9252/3551/6283/3654/3656/5601/7314/5602/23643/929/7322/351/5604/10392/79155/8454/4793/5781/10010/28511/1848/5518/5608	TLR4/NOD2/BIRC3/PPP2CA/NFKB1/UBE2D1/RPS6KA2/RIPK3/NFKB2/SKP1/RPS6KA3/BIRC2/MAPK11/MAPKAPK2/VRK3/TICAM2/FADD/MAPK8/NFKBIA/HMGB1/RELA/SARM1/TRAF3/RPS6KA5/IKBKB/S100A12/IRAK1/IRAK2/MAPK9/UBB/MAPK10/LY96/CD14/UBE2D2/APP/MAP2K1/NOD1/TNIP2/CUL1/NFKBIB/PTPN11/TANK/NKIRAS2/DUSP6/PPP2R1A/MAP2K6
R-HSA-5607764	CLEC7A (Dectin-1) signaling	98	0.360475	1.53314	0.00320368	0.0424488	0.037225	6444	tags=39%, list=25%, signal=29%	5580/5698/805/5696/4790/7321/4791/10892/6500/5715/143471/801/808/64581/4792/5695/3709/5682/5970/5717/5689/3551/8915/9020/5721/5714/5719/5710/7314/3553/5530/5691/7322/10213/5718/8454/5683/3708	PRKCD/PSMB9/CALM2/PSMB8/NFKB1/UBE2D1/NFKB2/MALT1/SKP1/PSMD9/PSMA8/CALM1/CALM3/CLEC7A/NFKBIA/PSMB7/ITPR2/PSMA1/RELA/PSMD11/PSMB1/IKBKB/BCL10/MAP3K14/PSME2/PSMD8/PSMD13/PSMD4/UBB/IL1B/PPP3CA/PSMB3/UBE2D2/PSMD14/PSMD12/CUL1/PSMA2/ITPR1
R-HSA-427413	NoRC negatively regulates rRNA expression	97	0.420684	1.78626	0.000114721	0.00479046	0.00420093	3251	tags=30%, list=13%, signal=26%	8352/8346/8368/85236/474382/8365/8344/8345/8467/5434/8335/8353/8355/9013/3012/8331/8362/8342/8348/3014/8932/1786/51742/55766/25885/2965/8338/8351/8367	HIST1H3C/HIST1H2BI/HIST1H4L/HIST1H2BK/H2AFB1/HIST1H4H/HIST1H2BE/HIST1H2BH/SMARCA5/POLR2E/HIST1H2AB/HIST1H3E/HIST1H3G/TAF1C/HIST1H2AE/HIST1H2AJ/HIST1H4K/HIST1H2BM/HIST1H2BO/H2AFX/MBD2/DNMT1/ARID4B/H2AFJ/POLR1A/GTF2H1/HIST2H2AC/HIST1H3D/HIST1H4E
R-HSA-5250913	Positive epigenetic regulation of rRNA expression	97	0.403353	1.71267	0.00034915	0.00962257	0.0084384	4762	tags=34%, list=18%, signal=28%	8352/8346/8368/85236/474382/8365/8344/60/8345/8467/5434/8335/8353/8355/9013/11335/3012/8331/8362/8342/8348/3014/55766/25885/8338/8351/8367/723790/9015/8354/8356/23451/3015	HIST1H3C/HIST1H2BI/HIST1H4L/HIST1H2BK/H2AFB1/HIST1H4H/HIST1H2BE/ACTB/HIST1H2BH/SMARCA5/POLR2E/HIST1H2AB/HIST1H3E/HIST1H3G/TAF1C/CBX3/HIST1H2AE/HIST1H2AJ/HIST1H4K/HIST1H2BM/HIST1H2BO/H2AFX/H2AFJ/POLR1A/HIST2H2AC/HIST1H3D/HIST1H4E/HIST2H2AA4/TAF1A/HIST1H3I/HIST1H3J/SF3B1/H2AFZ
R-HSA-977225	Amyloid fiber formation	96	0.458425	1.94323	1.48801e-05	0.00142495	0.00124959	3993	tags=34%, list=15%, signal=29%	4069/567/8352/8346/8368/9246/796/85236/474382/8365/8344/8345/8335/8353/3339/8355/3012/8331/8362/8342/8348/3014/7045/1471/8338/8239/81619/8351/8367/102/2934/325/723790	LYZ/B2M/HIST1H3C/HIST1H2BI/HIST1H4L/UBE2L6/CALCA/HIST1H2BK/H2AFB1/HIST1H4H/HIST1H2BE/HIST1H2BH/HIST1H2AB/HIST1H3E/HSPG2/HIST1H3G/HIST1H2AE/HIST1H2AJ/HIST1H4K/HIST1H2BM/HIST1H2BO/H2AFX/TGFBI/CST3/HIST2H2AC/USP9X/TSPAN14/HIST1H3D/HIST1H4E/ADAM10/GSN/APCS/HIST2H2AA4
R-HSA-1236975	Antigen processing-Cross presentation	96	0.39832	1.68845	0.000510885	0.0121379	0.0106442	3679	tags=27%, list=14%, signal=23%	1520/1536/1535/5698/567/7099/1514/3106/3107/5696/6890/3133/5715/143471/3135/653361/3105/811/5695/10952/8673/5682/10333/5717/5689/3551	CTSS/CYBB/CYBA/PSMB9/B2M/TLR4/CTSL/HLA-B/HLA-C/PSMB8/TAP1/HLA-E/PSMD9/PSMA8/HLA-G/NCF1/HLA-A/CALR/PSMB7/SEC61B/VAMP8/PSMA1/TLR6/PSMD11/PSMB1/IKBKB
R-HSA-168138	Toll Like Receptor 9 (TLR9) Cascade	95	0.408883	1.73017	0.000271148	0.00889625	0.00780146	6311	tags=40%, list=24%, signal=30%	51284/7099/64127/5515/4790/6196/4791/6500/54106/6197/5600/9261/51231/353376/5599/8411/4792/51311/3146/5970/9252/3551/57162/6283/3654/51135/3656/5601/7314/5602/23643/929/351/5604/10392/79155/8454/4793	TLR7/TLR4/NOD2/PPP2CA/NFKB1/RPS6KA2/NFKB2/SKP1/TLR9/RPS6KA3/MAPK11/MAPKAPK2/VRK3/TICAM2/MAPK8/EEA1/NFKBIA/TLR8/HMGB1/RELA/RPS6KA5/IKBKB/PELI1/S100A12/IRAK1/IRAK4/IRAK2/MAPK9/UBB/MAPK10/LY96/CD14/APP/MAP2K1/NOD1/TNIP2/CUL1/NFKBIB
R-HSA-5578749	Transcriptional regulation by small RNAs	95	0.391062	1.65476	0.000774005	0.0159778	0.0140115	3451	tags=29%, list=13%, signal=26%	8352/8346/23636/8368/8021/5901/85236/474382/8365/8344/8345/5434/8335/8353/8355/3012/8331/8362/8342/8348/3014/55766/8338/8351/8367/23165/27161/23225	HIST1H3C/HIST1H2BI/NUP62/HIST1H4L/NUP214/RAN/HIST1H2BK/H2AFB1/HIST1H4H/HIST1H2BE/HIST1H2BH/POLR2E/HIST1H2AB/HIST1H3E/HIST1H3G/HIST1H2AE/HIST1H2AJ/HIST1H4K/HIST1H2BM/HIST1H2BO/H2AFX/H2AFJ/HIST2H2AC/HIST1H3D/HIST1H4E/NUP205/AGO2/NUP210
R-HSA-202424	Downstream TCR signaling	93	0.472241	1.99133	4.87427e-06	0.000871137	0.000763934	3871	tags=32%, list=15%, signal=28%	3119/5698/915/3122/3123/3113/5696/4790/7321/3127/3118/3115/5588/10892/3117/6500/3932/5715/143471/919/4792/5695/5682/5970/5717/5689/3551/8915/5296/3635	HLA-DQB1/PSMB9/CD3D/HLA-DRA/HLA-DRB1/HLA-DPA1/PSMB8/NFKB1/UBE2D1/HLA-DRB5/HLA-DQA2/HLA-DPB1/PRKCQ/MALT1/HLA-DQA1/SKP1/LCK/PSMD9/PSMA8/CD247/NFKBIA/PSMB7/PSMA1/RELA/PSMD11/PSMB1/IKBKB/BCL10/PIK3R2/INPP5D
R-HSA-168164	Toll Like Receptor 3 (TLR3) Cascade	93	0.38877	1.63935	0.00101385	0.0199583	0.0175022	6928	tags=45%, list=27%, signal=33%	64127/330/5515/4790/7321/6196/11035/4791/6500/6197/329/5600/9261/51231/7098/8772/5599/4792/3146/5970/23098/7187/9252/3551/6283/3654/3656/5601/7314/5602/7322/351/5604/10392/79155/8454/4793/10010/28511/1848/5518/5608	NOD2/BIRC3/PPP2CA/NFKB1/UBE2D1/RPS6KA2/RIPK3/NFKB2/SKP1/RPS6KA3/BIRC2/MAPK11/MAPKAPK2/VRK3/TLR3/FADD/MAPK8/NFKBIA/HMGB1/RELA/SARM1/TRAF3/RPS6KA5/IKBKB/S100A12/IRAK1/IRAK2/MAPK9/UBB/MAPK10/UBE2D2/APP/MAP2K1/NOD1/TNIP2/CUL1/NFKBIB/TANK/NKIRAS2/DUSP6/PPP2R1A/MAP2K6
R-HSA-168181	Toll Like Receptor 7/8 (TLR7/8) Cascade	92	0.407872	1.7171	0.000324543	0.00939753	0.00824105	6311	tags=40%, list=24%, signal=31%	51284/7099/64127/5515/4790/6196/4791/6500/54106/6197/5600/9261/51231/353376/5599/4792/51311/3146/5970/9252/3551/57162/6283/3654/51135/3656/5601/7314/5602/23643/929/351/5604/10392/79155/8454/4793	TLR7/TLR4/NOD2/PPP2CA/NFKB1/RPS6KA2/NFKB2/SKP1/TLR9/RPS6KA3/MAPK11/MAPKAPK2/VRK3/TICAM2/MAPK8/NFKBIA/TLR8/HMGB1/RELA/RPS6KA5/IKBKB/PELI1/S100A12/IRAK1/IRAK4/IRAK2/MAPK9/UBB/MAPK10/LY96/CD14/APP/MAP2K1/NOD1/TNIP2/CUL1/NFKBIB
R-HSA-975155	MyD88 dependent cascade initiated on endosome	92	0.407872	1.7171	0.000324543	0.00939753	0.00824105	6311	tags=40%, list=24%, signal=31%	51284/7099/64127/5515/4790/6196/4791/6500/54106/6197/5600/9261/51231/353376/5599/4792/51311/3146/5970/9252/3551/57162/6283/3654/51135/3656/5601/7314/5602/23643/929/351/5604/10392/79155/8454/4793	TLR7/TLR4/NOD2/PPP2CA/NFKB1/RPS6KA2/NFKB2/SKP1/TLR9/RPS6KA3/MAPK11/MAPKAPK2/VRK3/TICAM2/MAPK8/NFKBIA/TLR8/HMGB1/RELA/RPS6KA5/IKBKB/PELI1/S100A12/IRAK1/IRAK4/IRAK2/MAPK9/UBB/MAPK10/LY96/CD14/APP/MAP2K1/NOD1/TNIP2/CUL1/NFKBIB
R-HSA-975138	TRAF6 mediated induction of NFkB and MAP kinases upon TLR7/8 or 9 activation	91	0.40842	1.71635	0.000370641	0.009822	0.00861328	6311	tags=41%, list=24%, signal=31%	51284/7099/64127/5515/4790/6196/4791/6500/54106/6197/5600/9261/51231/353376/5599/4792/51311/3146/5970/9252/3551/57162/6283/3654/51135/3656/5601/7314/5602/23643/929/351/5604/10392/79155/8454/4793	TLR7/TLR4/NOD2/PPP2CA/NFKB1/RPS6KA2/NFKB2/SKP1/TLR9/RPS6KA3/MAPK11/MAPKAPK2/VRK3/TICAM2/MAPK8/NFKBIA/TLR8/HMGB1/RELA/RPS6KA5/IKBKB/PELI1/S100A12/IRAK1/IRAK4/IRAK2/MAPK9/UBB/MAPK10/LY96/CD14/APP/MAP2K1/NOD1/TNIP2/CUL1/NFKBIB
R-HSA-877300	Interferon gamma signaling	89	0.5529	2.31471	4.76109e-06	0.000871137	0.000763934	2945	tags=42%, list=11%, signal=37%	3119/5580/80128/567/3458/115361/3122/3123/3113/7412/5771/3106/3107/6672/3127/3118/10437/9021/115362/4938/3115/3117/2633/81603/2634/3133/5770/5724/3135/3660/10346/6737/818/9830/3717/10475/3105	HLA-DQB1/PRKCD/TRIM46/B2M/IFNG/GBP4/HLA-DRA/HLA-DRB1/HLA-DPA1/VCAM1/PTPN2/HLA-B/HLA-C/SP100/HLA-DRB5/HLA-DQA2/IFI30/SOCS3/GBP5/OAS1/HLA-DPB1/HLA-DQA1/GBP1/TRIM8/GBP2/HLA-E/PTPN1/PTAFR/HLA-G/IRF2/TRIM22/TRIM21/CAMK2G/TRIM14/JAK2/TRIM38/HLA-A
R-HSA-8936459	RUNX1 regulates genes involved in megakaryocyte differentiation and platelet function	87	0.402536	1.6789	0.000776858	0.0159778	0.0140115	3251	tags=30%, list=13%, signal=26%	8352/8346/8368/865/85236/192670/474382/8365/8344/5588/8345/8335/8353/8355/9757/10398/3012/8331/8362/8342/8348/3014/55766/8338/8351/8367	HIST1H3C/HIST1H2BI/HIST1H4L/CBFB/HIST1H2BK/AGO4/H2AFB1/HIST1H4H/HIST1H2BE/PRKCQ/HIST1H2BH/HIST1H2AB/HIST1H3E/HIST1H3G/KMT2B/MYL9/HIST1H2AE/HIST1H2AJ/HIST1H4K/HIST1H2BM/HIST1H2BO/H2AFX/H2AFJ/HIST2H2AC/HIST1H3D/HIST1H4E
R-HSA-6794362	Protein-protein interactions at synapses	86	-0.482547	-1.71753	0.000358469	0.00968568	0.00849374	6203	tags=44%, list=24%, signal=34%	64130/8499/143425/2904/320/22941/9454/10313/1740/9378/2890/8541/8573/9379/28988/22865/341359/58512/6857/5789/8496/8495/91683/8500/26050/9369/85358/2911/2036/2902/2915/347731/347730/22871/50944/3556/4916	LIN7B/PPFIA2/SYT9/GRIN2B/APBA1/SHANK2/HOMER3/RTN3/DLG2/NRXN1/GRIA1/PPFIA3/CASK/NRXN2/DBNL/SLITRK3/SYT10/DLGAP3/SYT1/PTPRD/PPFIBP1/PPFIBP2/SYT12/PPFIA1/SLITRK5/NRXN3/SHANK3/GRM1/EPB41L1/GRIN1/GRM5/LRRTM3/LRRTM1/NLGN1/SHANK1/IL1RAP/NTRK3
R-HSA-5625740	RHO GTPases activate PKNs	86	0.381795	1.58878	0.0022595	0.0324332	0.0284419	3251	tags=27%, list=13%, signal=23%	7533/8352/8346/8368/85236/474382/8365/8344/8345/8335/8353/8355/10398/3012/8331/8362/8342/8348/3014/55766/8338/8351/8367	YWHAH/HIST1H3C/HIST1H2BI/HIST1H4L/HIST1H2BK/H2AFB1/HIST1H4H/HIST1H2BE/HIST1H2BH/HIST1H2AB/HIST1H3E/HIST1H3G/MYL9/HIST1H2AE/HIST1H2AJ/HIST1H4K/HIST1H2BM/HIST1H2BO/H2AFX/H2AFJ/HIST2H2AC/HIST1H3D/HIST1H4E
R-HSA-1912408	Pre-NOTCH Transcription and Translation	84	0.474853	1.96845	2.3166e-05	0.00169565	0.00148698	5761	tags=46%, list=22%, signal=36%	8352/8346/8368/1871/85236/192670/474382/8365/8344/8345/8335/8353/8355/7027/3012/8331/3516/8362/8342/8348/3014/55766/8338/84441/8351/8367/27161/723790/8354/10046/8356/3015/57690/192669/1869/8347/8850/2648/3017	HIST1H3C/HIST1H2BI/HIST1H4L/E2F3/HIST1H2BK/AGO4/H2AFB1/HIST1H4H/HIST1H2BE/HIST1H2BH/HIST1H2AB/HIST1H3E/HIST1H3G/TFDP1/HIST1H2AE/HIST1H2AJ/RBPJ/HIST1H4K/HIST1H2BM/HIST1H2BO/H2AFX/H2AFJ/HIST2H2AC/MAML2/HIST1H3D/HIST1H4E/AGO2/HIST2H2AA4/HIST1H3I/MAMLD1/HIST1H3J/H2AFZ/TNRC6C/AGO3/E2F1/HIST1H2BC/KAT2B/KAT2A/HIST1H2BD
R-HSA-2029480	Fcgamma receptor (FCGR) dependent phagocytosis	84	0.403834	1.67405	0.000829341	0.0168064	0.0147381	3751	tags=29%, list=15%, signal=25%	5580/2214/1398/3055/4690/2212/60/10092/2885/10097/10109/26999/10096/3071/919/7454/998/10094/3320/3709/10163/7525/4627/5296	PRKCD/FCGR3A/CRK/HCK/NCK1/FCGR2A/ACTB/ARPC5/GRB2/ACTR2/ARPC2/CYFIP2/ACTR3/NCKAP1L/CD247/WAS/CDC42/ARPC3/HSP90AA1/ITPR2/WASF2/YES1/MYH9/PIK3R2
R-HSA-3214815	HDACs deacetylate histones	84	0.394644	1.63595	0.00135752	0.0226723	0.0198822	3459	tags=27%, list=13%, signal=24%	8352/8346/8368/85236/8365/8344/8345/8332/8335/8353/8355/3012/8331/8362/8342/8348/51742/8338/83933/8351/8367/440689/8330	HIST1H3C/HIST1H2BI/HIST1H4L/HIST1H2BK/HIST1H4H/HIST1H2BE/HIST1H2BH/HIST1H2AL/HIST1H2AB/HIST1H3E/HIST1H3G/HIST1H2AE/HIST1H2AJ/HIST1H4K/HIST1H2BM/HIST1H2BO/ARID4B/HIST2H2AC/HDAC10/HIST1H3D/HIST1H4E/HIST2H2BF/HIST1H2AK
R-HSA-5250924	B-WICH complex positively regulates rRNA expression	82	0.447476	1.84696	9.16872e-05	0.00433072	0.00379778	6424	tags=50%, list=25%, signal=38%	8352/8346/8368/85236/474382/8365/8344/60/8345/8467/5434/8335/8353/8355/9013/3012/8331/8362/8342/8348/3014/55766/25885/8338/8351/8367/723790/9015/8354/8356/23451/3015/8347/8850/2648/3017/4641/8970/3020/9533/2932	HIST1H3C/HIST1H2BI/HIST1H4L/HIST1H2BK/H2AFB1/HIST1H4H/HIST1H2BE/ACTB/HIST1H2BH/SMARCA5/POLR2E/HIST1H2AB/HIST1H3E/HIST1H3G/TAF1C/HIST1H2AE/HIST1H2AJ/HIST1H4K/HIST1H2BM/HIST1H2BO/H2AFX/H2AFJ/POLR1A/HIST2H2AC/HIST1H3D/HIST1H4E/HIST2H2AA4/TAF1A/HIST1H3I/HIST1H3J/SF3B1/H2AFZ/HIST1H2BC/KAT2B/KAT2A/HIST1H2BD/MYO1C/HIST1H2BJ/H3F3A/POLR1C/GSK3B
R-HSA-201722	Formation of the beta-catenin:TCF transactivating complex	82	0.443369	1.83001	0.000110025	0.00473794	0.00415488	5365	tags=43%, list=21%, signal=34%	283149/8352/8346/8368/85236/474382/8365/8344/8345/8313/79577/8335/8353/8355/3012/8331/8362/8342/8348/3014/7090/55766/8338/8351/8367/90780/723790/8354/8356/3015/864/8607/8290/83439/8347	BCL9L/HIST1H3C/HIST1H2BI/HIST1H4L/HIST1H2BK/H2AFB1/HIST1H4H/HIST1H2BE/HIST1H2BH/AXIN2/CDC73/HIST1H2AB/HIST1H3E/HIST1H3G/HIST1H2AE/HIST1H2AJ/HIST1H4K/HIST1H2BM/HIST1H2BO/H2AFX/TLE3/H2AFJ/HIST2H2AC/HIST1H3D/HIST1H4E/PYGO2/HIST2H2AA4/HIST1H3I/HIST1H3J/H2AFZ/RUNX3/RUVBL1/HIST3H3/TCF7L1/HIST1H2BC
R-HSA-73772	RNA Polymerase I Promoter Escape	82	0.435271	1.79659	0.000160453	0.00631725	0.00553984	3251	tags=32%, list=13%, signal=28%	8352/8346/8368/85236/474382/8365/8344/8345/5434/8335/8353/8355/9013/11335/3012/8331/8362/8342/8348/3014/55766/25885/2965/8338/8351/8367	HIST1H3C/HIST1H2BI/HIST1H4L/HIST1H2BK/H2AFB1/HIST1H4H/HIST1H2BE/HIST1H2BH/POLR2E/HIST1H2AB/HIST1H3E/HIST1H3G/TAF1C/CBX3/HIST1H2AE/HIST1H2AJ/HIST1H4K/HIST1H2BM/HIST1H2BO/H2AFX/H2AFJ/POLR1A/GTF2H1/HIST2H2AC/HIST1H3D/HIST1H4E
R-HSA-1168372	Downstream signaling events of B Cell Receptor (BCR)	81	0.391167	1.61114	0.00213415	0.0309564	0.0271469	6360	tags=41%, list=25%, signal=31%	5698/805/5696/4790/10892/6500/5715/143471/801/808/5579/4794/4792/5695/5682/5970/5717/5689/3551/8915/5721/5714/5719/5710/7314/5530/5691/10213/5718/4893/8454/4793/5683	PSMB9/CALM2/PSMB8/NFKB1/MALT1/SKP1/PSMD9/PSMA8/CALM1/CALM3/PRKCB/NFKBIE/NFKBIA/PSMB7/PSMA1/RELA/PSMD11/PSMB1/IKBKB/BCL10/PSME2/PSMD8/PSMD13/PSMD4/UBB/PPP3CA/PSMB3/PSMD14/PSMD12/NRAS/CUL1/NFKBIB/PSMA2
R-HSA-912446	Meiotic recombination	75	0.460302	1.86997	0.000105795	0.00470278	0.00412404	3251	tags=32%, list=13%, signal=28%	641/8352/8346/8368/85236/474382/8365/8344/6118/8345/84057/8335/8353/8355/3012/8331/8362/8342/8348/3014/55766/8338/8351/8367	BLM/HIST1H3C/HIST1H2BI/HIST1H4L/HIST1H2BK/H2AFB1/HIST1H4H/HIST1H2BE/RPA2/HIST1H2BH/MND1/HIST1H2AB/HIST1H3E/HIST1H3G/HIST1H2AE/HIST1H2AJ/HIST1H4K/HIST1H2BM/HIST1H2BO/H2AFX/H2AFJ/HIST2H2AC/HIST1H3D/HIST1H4E
R-HSA-157579	Telomere Maintenance	75	0.397233	1.61376	0.00252146	0.0350966	0.0307776	3347	tags=35%, list=13%, signal=30%	5424/8346/8368/5982/65057/85236/474382/8365/8344/6118/8345/8335/54386/5111/5557/3012/8331/8362/8342/8348/3014/10856/55766/8338/8367/56655	POLD1/HIST1H2BI/HIST1H4L/RFC2/ACD/HIST1H2BK/H2AFB1/HIST1H4H/HIST1H2BE/RPA2/HIST1H2BH/HIST1H2AB/TERF2IP/PCNA/PRIM1/HIST1H2AE/HIST1H2AJ/HIST1H4K/HIST1H2BM/HIST1H2BO/H2AFX/RUVBL2/H2AFJ/HIST2H2AC/HIST1H4E/POLE4
R-HSA-168928	DDX58/IFIH1-mediated induction of interferon-alpha/beta	71	0.449991	1.80941	0.000327345	0.00939753	0.00824105	3679	tags=28%, list=14%, signal=24%	9474/80143/7128/9246/4790/7321/4791/9636/84166/79671/8772/84282/3456/64135/4792/3452/3146/5970/7187/3551	ATG5/SIKE1/TNFAIP3/UBE2L6/NFKB1/UBE2D1/NFKB2/ISG15/NLRC5/NLRX1/FADD/RNF135/IFNB1/IFIH1/NFKBIA/IFNA21/HMGB1/RELA/TRAF3/IKBKB
R-HSA-1221632	Meiotic synapsis	71	0.421066	1.6931	0.00111125	0.0212675	0.0186503	3363	tags=37%, list=13%, signal=32%	644186/8346/8368/65057/85236/474382/8365/8344/8345/8335/54386/6847/3012/8331/8362/8342/8348/93426/3014/4001/545/55766/23345/8338/8367/23224	SYCE3/HIST1H2BI/HIST1H4L/ACD/HIST1H2BK/H2AFB1/HIST1H4H/HIST1H2BE/HIST1H2BH/HIST1H2AB/TERF2IP/SYCP1/HIST1H2AE/HIST1H2AJ/HIST1H4K/HIST1H2BM/HIST1H2BO/SYCE1/H2AFX/LMNB1/ATR/H2AFJ/SYNE1/HIST2H2AC/HIST1H4E/SYNE2
R-HSA-3214858	RMTs methylate histone arginines	70	0.422	1.69231	0.00117296	0.0212675	0.0186503	5110	tags=39%, list=20%, signal=31%	8352/8368/474382/8365/8332/8335/8353/8355/3012/8331/8362/3014/3717/6598/55766/55352/8338/8351/8367/8330/8289/723790/8354/8356/3015/8969/6605	HIST1H3C/HIST1H4L/H2AFB1/HIST1H4H/HIST1H2AL/HIST1H2AB/HIST1H3E/HIST1H3G/HIST1H2AE/HIST1H2AJ/HIST1H4K/H2AFX/JAK2/SMARCB1/H2AFJ/COPRS/HIST2H2AC/HIST1H3D/HIST1H4E/HIST1H2AK/ARID1A/HIST2H2AA4/HIST1H3I/HIST1H3J/H2AFZ/HIST1H2AG/SMARCE1
R-HSA-388841	Costimulation by the CD28 family	67	0.552414	2.19629	4.20555e-06	0.000871137	0.000763934	3824	tags=40%, list=15%, signal=34%	3119/915/1445/940/3122/3123/3113/5133/8764/1493/5515/3127/3118/29851/5527/3115/3117/2885/3932/919/998/942/8503/7525/5526/5296/9020	HLA-DQB1/CD3D/CSK/CD28/HLA-DRA/HLA-DRB1/HLA-DPA1/PDCD1/TNFRSF14/CTLA4/PPP2CA/HLA-DRB5/HLA-DQA2/ICOS/PPP2R5C/HLA-DPB1/HLA-DQA1/GRB2/LCK/CD247/CDC42/CD86/PIK3R3/YES1/PPP2R5B/PIK3R2/MAP3K14
R-HSA-427389	ERCC6 (CSB) and EHMT2 (G9a) positively regulate rRNA expression	67	0.462934	1.84054	0.000256539	0.0086222	0.00756114	3251	tags=33%, list=13%, signal=29%	8352/8346/8368/85236/474382/8365/8344/8345/8335/8353/8355/11335/3012/8331/8362/8342/8348/3014/55766/8338/8351/8367	HIST1H3C/HIST1H2BI/HIST1H4L/HIST1H2BK/H2AFB1/HIST1H4H/HIST1H2BE/HIST1H2BH/HIST1H2AB/HIST1H3E/HIST1H3G/CBX3/HIST1H2AE/HIST1H2AJ/HIST1H4K/HIST1H2BM/HIST1H2BO/H2AFX/H2AFJ/HIST2H2AC/HIST1H3D/HIST1H4E
R-HSA-1169091	Activation of NF-kappaB in B cells	65	0.424617	1.67903	0.0016766	0.0259784	0.0227815	6360	tags=43%, list=25%, signal=33%	5698/5696/4790/10892/6500/5715/143471/5579/4794/4792/5695/5682/5970/5717/5689/3551/8915/5721/5714/5719/5710/7314/5691/10213/5718/8454/4793/5683	PSMB9/PSMB8/NFKB1/MALT1/SKP1/PSMD9/PSMA8/PRKCB/NFKBIE/NFKBIA/PSMB7/PSMA1/RELA/PSMD11/PSMB1/IKBKB/BCL10/PSME2/PSMD8/PSMD13/PSMD4/UBB/PSMB3/PSMD14/PSMD12/CUL1/NFKBIB/PSMA2
R-HSA-3906995	Diseases associated with O-glycosylation of proteins	65	-0.478371	-1.63119	0.00299195	0.0408208	0.0357973	6896	tags=43%, list=27%, signal=32%	7058/81792/1605/57188/4584/23145/4585/55624/92949/9037/170691/9508/200958/394263/2591/11095/79875/170689/171019/94025/170692/283463/55901/140766/80070/4589/56999	THBS2/ADAMTS12/DAG1/ADAMTSL3/MUC3A/SSPO/MUC4/POMGNT1/ADAMTSL1/SEMA5A/ADAMTS17/ADAMTS3/MUC20/MUC21/GALNT3/ADAMTS8/THSD4/ADAMTS15/ADAMTS19/MUC16/ADAMTS18/MUC19/THSD1/ADAMTS14/ADAMTS20/MUC7/ADAMTS9
R-HSA-2299718	Condensation of Prophase Chromosomes	64	0.518457	2.04416	3.29704e-05	0.00197536	0.00173227	5365	tags=47%, list=21%, signal=37%	8352/8346/8368/85236/474382/8365/8344/8345/8335/8353/8355/3012/8331/8362/8342/8348/3014/55766/8338/10592/8351/8367/983/29781/723790/8354/8356/3015/8290/8347	HIST1H3C/HIST1H2BI/HIST1H4L/HIST1H2BK/H2AFB1/HIST1H4H/HIST1H2BE/HIST1H2BH/HIST1H2AB/HIST1H3E/HIST1H3G/HIST1H2AE/HIST1H2AJ/HIST1H4K/HIST1H2BM/HIST1H2BO/H2AFX/H2AFJ/HIST2H2AC/SMC2/HIST1H3D/HIST1H4E/CDK1/NCAPH2/HIST2H2AA4/HIST1H3I/HIST1H3J/H2AFZ/HIST3H3/HIST1H2BC
R-HSA-212300	PRC2 methylates histones and DNA	64	0.477555	1.88289	0.000177216	0.00678343	0.00594865	4762	tags=44%, list=18%, signal=36%	8352/8346/8368/85236/474382/8365/8344/8345/8335/8353/8355/3012/8331/8362/8342/8348/3014/1786/55766/8338/8351/8367/3720/723790/8354/8356/26147/3015	HIST1H3C/HIST1H2BI/HIST1H4L/HIST1H2BK/H2AFB1/HIST1H4H/HIST1H2BE/HIST1H2BH/HIST1H2AB/HIST1H3E/HIST1H3G/HIST1H2AE/HIST1H2AJ/HIST1H4K/HIST1H2BM/HIST1H2BO/H2AFX/DNMT1/H2AFJ/HIST2H2AC/HIST1H3D/HIST1H4E/JARID2/HIST2H2AA4/HIST1H3I/HIST1H3J/PHF19/H2AFZ
R-HSA-909733	Interferon alpha/beta signaling	63	0.490718	1.9287	9.42828e-05	0.00433072	0.00379778	3866	tags=40%, list=15%, signal=34%	6041/684/3106/3107/8519/5696/9021/4938/3429/4599/4600/54739/9636/2634/3133/5770/3135/3660/3669/3456/3105/3452/1958/7297/10581	RNASEL/BST2/HLA-B/HLA-C/IFITM1/PSMB8/SOCS3/OAS1/IFI27/MX1/MX2/XAF1/ISG15/GBP2/HLA-E/PTPN1/HLA-G/IRF2/ISG20/IFNB1/HLA-A/IFNA21/EGR1/TYK2/IFITM2
R-HSA-1442490	Collagen degradation	63	0.474838	1.86629	0.00022136	0.00762584	0.00668739	3872	tags=35%, list=15%, signal=30%	4312/4318/4313/1514/1290/1281/4314/4322/1282/1513/1284/1293/1277/4316/1286/1509/1289/4323/1306/102/4321/1303	MMP1/MMP9/MMP2/CTSL/COL5A2/COL3A1/MMP3/MMP13/COL4A1/CTSK/COL4A2/COL6A3/COL1A1/MMP7/COL4A4/CTSD/COL5A1/MMP14/COL15A1/ADAM10/MMP12/COL12A1
R-HSA-2022090	Assembly of collagen fibrils and other multimeric structures	61	0.451065	1.76152	0.000774612	0.0159778	0.0140115	3165	tags=28%, list=12%, signal=25%	4318/1520/1514/1290/1281/4314/4322/3655/1282/1284/1293/1277/4316/1286/1289/1306/7093	MMP9/CTSS/CTSL/COL5A2/COL3A1/MMP3/MMP13/ITGA6/COL4A1/COL4A2/COL6A3/COL1A1/MMP7/COL4A4/COL5A1/COL15A1/TLL2
R-HSA-2029482	Regulation of actin dynamics for phagocytic cup formation	61	0.415664	1.62327	0.00373112	0.0471695	0.0413648	3659	tags=31%, list=14%, signal=27%	2214/1398/4690/2212/60/10092/2885/10097/10109/26999/10096/3071/919/7454/998/10094/3320/10163/4627	FCGR3A/CRK/NCK1/FCGR2A/ACTB/ARPC5/GRB2/ACTR2/ARPC2/CYFIP2/ACTR3/NCKAP1L/CD247/WAS/CDC42/ARPC3/HSP90AA1/WASF2/MYH9
R-HSA-427359	SIRT1 negatively regulates rRNA expression	59	0.513064	1.99065	5.20973e-05	0.00273469	0.00239815	4762	tags=46%, list=18%, signal=37%	8352/8346/8368/85236/474382/8365/8344/8345/8335/8353/8355/9013/3012/8331/8362/8342/8348/3014/55766/8338/8351/8367/723790/9015/8354/8356/3015	HIST1H3C/HIST1H2BI/HIST1H4L/HIST1H2BK/H2AFB1/HIST1H4H/HIST1H2BE/HIST1H2BH/HIST1H2AB/HIST1H3E/HIST1H3G/TAF1C/HIST1H2AE/HIST1H2AJ/HIST1H4K/HIST1H2BM/HIST1H2BO/H2AFX/H2AFJ/HIST2H2AC/HIST1H3D/HIST1H4E/HIST2H2AA4/TAF1A/HIST1H3I/HIST1H3J/H2AFZ
R-HSA-5625886	Activated PKN1 stimulates transcription of AR (androgen receptor) regulated genes KLK2 and KLK3	58	0.451144	1.74494	0.00113757	0.0212675	0.0186503	3251	tags=36%, list=13%, signal=32%	8352/8346/8368/85236/474382/8365/8344/8345/8335/8353/8355/3012/8331/8362/8342/8348/3014/55766/8338/8351/8367	HIST1H3C/HIST1H2BI/HIST1H4L/HIST1H2BK/H2AFB1/HIST1H4H/HIST1H2BE/HIST1H2BH/HIST1H2AB/HIST1H3E/HIST1H3G/HIST1H2AE/HIST1H2AJ/HIST1H4K/HIST1H2BM/HIST1H2BO/H2AFX/H2AFJ/HIST2H2AC/HIST1H3D/HIST1H4E
R-HSA-5334118	DNA methylation	56	0.531859	2.04227	4.32563e-05	0.00238429	0.00209087	3251	tags=41%, list=13%, signal=36%	29128/8352/8346/8368/85236/474382/8365/8344/8345/8335/8353/8355/3012/8331/8362/8342/8348/3014/1786/55766/8338/8351/8367	UHRF1/HIST1H3C/HIST1H2BI/HIST1H4L/HIST1H2BK/H2AFB1/HIST1H4H/HIST1H2BE/HIST1H2BH/HIST1H2AB/HIST1H3E/HIST1H3G/HIST1H2AE/HIST1H2AJ/HIST1H4K/HIST1H2BM/HIST1H2BO/H2AFX/DNMT1/H2AFJ/HIST2H2AC/HIST1H3D/HIST1H4E
R-HSA-73929	Base-Excision Repair, AP Site Formation	56	0.459607	1.76483	0.000904451	0.0180628	0.01584	3251	tags=38%, list=13%, signal=33%	8346/23583/8368/65057/85236/474382/8365/8344/8345/8335/54386/55247/3012/8331/8362/8342/8348/3014/55766/8338/8367	HIST1H2BI/SMUG1/HIST1H4L/ACD/HIST1H2BK/H2AFB1/HIST1H4H/HIST1H2BE/HIST1H2BH/HIST1H2AB/TERF2IP/NEIL3/HIST1H2AE/HIST1H2AJ/HIST1H4K/HIST1H2BM/HIST1H2BO/H2AFX/H2AFJ/HIST2H2AC/HIST1H4E
R-HSA-73728	RNA Polymerase I Promoter Opening	54	0.558907	2.13074	1.5511e-05	0.00142495	0.00124959	4762	tags=48%, list=18%, signal=39%	8352/8346/8368/85236/474382/8365/8344/8345/8335/8353/8355/3012/8331/8362/8342/8348/3014/8932/55766/8338/8351/8367/723790/8354/8356/3015	HIST1H3C/HIST1H2BI/HIST1H4L/HIST1H2BK/H2AFB1/HIST1H4H/HIST1H2BE/HIST1H2BH/HIST1H2AB/HIST1H3E/HIST1H3G/HIST1H2AE/HIST1H2AJ/HIST1H4K/HIST1H2BM/HIST1H2BO/H2AFX/MBD2/H2AFJ/HIST2H2AC/HIST1H3D/HIST1H4E/HIST2H2AA4/HIST1H3I/HIST1H3J/H2AFZ
R-HSA-110328	Recognition and association of DNA glycosylase with site containing an affected pyrimidine	54	0.471542	1.79767	0.000721263	0.0155297	0.0136186	3251	tags=39%, list=13%, signal=34%	8346/23583/8368/65057/85236/474382/8365/8344/8345/8335/54386/55247/3012/8331/8362/8342/8348/3014/55766/8338/8367	HIST1H2BI/SMUG1/HIST1H4L/ACD/HIST1H2BK/H2AFB1/HIST1H4H/HIST1H2BE/HIST1H2BH/HIST1H2AB/TERF2IP/NEIL3/HIST1H2AE/HIST1H2AJ/HIST1H4K/HIST1H2BM/HIST1H2BO/H2AFX/H2AFJ/HIST2H2AC/HIST1H4E
R-HSA-110329	Cleavage of the damaged pyrimidine	54	0.471542	1.79767	0.000721263	0.0155297	0.0136186	3251	tags=39%, list=13%, signal=34%	8346/23583/8368/65057/85236/474382/8365/8344/8345/8335/54386/55247/3012/8331/8362/8342/8348/3014/55766/8338/8367	HIST1H2BI/SMUG1/HIST1H4L/ACD/HIST1H2BK/H2AFB1/HIST1H4H/HIST1H2BE/HIST1H2BH/HIST1H2AB/TERF2IP/NEIL3/HIST1H2AE/HIST1H2AJ/HIST1H4K/HIST1H2BM/HIST1H2BO/H2AFX/H2AFJ/HIST2H2AC/HIST1H4E
R-HSA-73928	Depyrimidination	54	0.471542	1.79767	0.000721263	0.0155297	0.0136186	3251	tags=39%, list=13%, signal=34%	8346/23583/8368/65057/85236/474382/8365/8344/8345/8335/54386/55247/3012/8331/8362/8342/8348/3014/55766/8338/8367	HIST1H2BI/SMUG1/HIST1H4L/ACD/HIST1H2BK/H2AFB1/HIST1H4H/HIST1H2BE/HIST1H2BH/HIST1H2AB/TERF2IP/NEIL3/HIST1H2AE/HIST1H2AJ/HIST1H4K/HIST1H2BM/HIST1H2BO/H2AFX/H2AFJ/HIST2H2AC/HIST1H4E
R-HSA-110330	Recognition and association of DNA glycosylase with site containing an affected purine	49	0.475288	1.77696	0.0013656	0.0226723	0.0198822	3251	tags=41%, list=13%, signal=36%	8346/8368/65057/85236/474382/8365/8344/8345/8335/54386/55247/3012/8331/8362/8342/8348/3014/55766/8338/8367	HIST1H2BI/HIST1H4L/ACD/HIST1H2BK/H2AFB1/HIST1H4H/HIST1H2BE/HIST1H2BH/HIST1H2AB/TERF2IP/NEIL3/HIST1H2AE/HIST1H2AJ/HIST1H4K/HIST1H2BM/HIST1H2BO/H2AFX/H2AFJ/HIST2H2AC/HIST1H4E
R-HSA-110331	Cleavage of the damaged purine	49	0.475288	1.77696	0.0013656	0.0226723	0.0198822	3251	tags=41%, list=13%, signal=36%	8346/8368/65057/85236/474382/8365/8344/8345/8335/54386/55247/3012/8331/8362/8342/8348/3014/55766/8338/8367	HIST1H2BI/HIST1H4L/ACD/HIST1H2BK/H2AFB1/HIST1H4H/HIST1H2BE/HIST1H2BH/HIST1H2AB/TERF2IP/NEIL3/HIST1H2AE/HIST1H2AJ/HIST1H4K/HIST1H2BM/HIST1H2BO/H2AFX/H2AFJ/HIST2H2AC/HIST1H4E
R-HSA-73927	Depurination	49	0.475288	1.77696	0.0013656	0.0226723	0.0198822	3251	tags=41%, list=13%, signal=36%	8346/8368/65057/85236/474382/8365/8344/8345/8335/54386/55247/3012/8331/8362/8342/8348/3014/55766/8338/8367	HIST1H2BI/HIST1H4L/ACD/HIST1H2BK/H2AFB1/HIST1H4H/HIST1H2BE/HIST1H2BH/HIST1H2AB/TERF2IP/NEIL3/HIST1H2AE/HIST1H2AJ/HIST1H4K/HIST1H2BM/HIST1H2BO/H2AFX/H2AFJ/HIST2H2AC/HIST1H4E
R-HSA-6783783	Interleukin-10 signaling	45	0.516573	1.89616	0.0004129	0.0105366	0.00923995	3705	tags=44%, list=14%, signal=38%	3627/1234/6349/3569/3593/729230/3557/3587/2357/414062/3588/6774/5724/3586/6351/6348/942/3552/7297/3383	CXCL10/CCR5/CCL3L1/IL6/IL12B/CCR2/IL1RN/IL10RA/FPR1/CCL3L3/IL10RB/STAT3/PTAFR/IL10/CCL4/CCL3/CD86/IL1A/TYK2/ICAM1
R-HSA-171306	Packaging Of Telomere Ends	45	0.483829	1.77596	0.00164795	0.0259784	0.0227815	3251	tags=42%, list=13%, signal=37%	8346/8368/65057/85236/474382/8365/8344/8345/8335/54386/3012/8331/8362/8342/8348/3014/55766/8338/8367	HIST1H2BI/HIST1H4L/ACD/HIST1H2BK/H2AFB1/HIST1H4H/HIST1H2BE/HIST1H2BH/HIST1H2AB/TERF2IP/HIST1H2AE/HIST1H2AJ/HIST1H4K/HIST1H2BM/HIST1H2BO/H2AFX/H2AFJ/HIST2H2AC/HIST1H4E
R-HSA-380108	Chemokine receptors bind chemokines	44	0.469918	1.71653	0.00307881	0.0411903	0.0361213	3114	tags=30%, list=12%, signal=26%	4283/3627/1234/1232/729230/2829/7852/6374/6375/9034/6360/1236/6373	CXCL9/CXCL10/CCR5/CCR3/CCR2/XCR1/CXCR4/CXCL5/XCL1/CCRL2/CCL16/CCR7/CXCL11
R-HSA-451927	Interleukin-2 family signaling	40	0.537972	1.9234	0.000395398	0.0102803	0.00901523	4350	tags=45%, list=17%, signal=37%	59067/84868/2185/6775/3568/3965/2885/6774/3932/1439/3578/3717/3560/6776/8503/5296/3635/3562	IL21/HAVCR2/PTK2B/STAT4/IL5RA/LGALS9/GRB2/STAT3/LCK/CSF2RB/IL9/JAK2/IL2RB/STAT5A/PIK3R3/PIK3R2/INPP5D/IL3
R-HSA-390522	Striated Muscle Contraction	35	-0.712638	-2.1704	1.41601e-06	0.00065042	0.000570379	4501	tags=60%, list=17%, signal=50%	89/7135/29767/7168/1674/70/7125/4606/7139/4624/1756/7169/7136/4632/88/8557/4621/4604/58/7140	ACTN3/TNNI1/TMOD2/TPM1/DES/ACTC1/TNNC2/MYBPC2/TNNT2/MYH6/DMD/TPM2/TNNI2/MYL1/ACTN2/TCAP/MYH3/MYBPC1/ACTA1/TNNT3
R-HSA-202433	Generation of second messenger molecules	30	0.655899	2.19391	2.61916e-05	0.00171866	0.00150716	3344	tags=57%, list=13%, signal=49%	3119/915/3122/3123/3113/4690/3937/3127/3118/3115/3117/3932/7535/919/7454/7408/3702	HLA-DQB1/CD3D/HLA-DRA/HLA-DRB1/HLA-DPA1/NCK1/LCP2/HLA-DRB5/HLA-DQA2/HLA-DPB1/HLA-DQA1/LCK/ZAP70/CD247/WAS/VASP/ITK
R-HSA-5668599	RHO GTPases Activate NADPH Oxidases	24	0.647655	2.04873	0.000306591	0.00939753	0.00824105	2670	tags=38%, list=10%, signal=34%	6280/5580/1536/1535/6279/5600/5880/653361/5579	S100A9/PRKCD/CYBB/CYBA/S100A8/MAPK11/RAC2/NCF1/PRKCB
R-HSA-163560	Triglyceride catabolism	24	-0.626725	-1.76096	0.00212094	0.0309564	0.0271469	2518	tags=29%, list=10%, signal=26%	5346/150379/646480/646486/2167/2173	PLIN1/PNPLA5/FABP9/FABP12/FABP4/FABP7
R-HSA-5260271	Diseases of Immune System	24	0.573112	1.81293	0.00353205	0.0454397	0.0398478	3679	tags=46%, list=14%, signal=39%	7099/81622/4790/81793/4791/7098/4792/10333/5970/7187/3551	TLR4/UNC93B1/NFKB1/TLR10/NFKB2/TLR3/NFKBIA/TLR6/RELA/TRAF3/IKBKB
R-HSA-5602358	Diseases associated with the TLR signaling cascade	24	0.573112	1.81293	0.00353205	0.0454397	0.0398478	3679	tags=46%, list=14%, signal=39%	7099/81622/4790/81793/4791/7098/4792/10333/5970/7187/3551	TLR4/UNC93B1/NFKB1/TLR10/NFKB2/TLR3/NFKBIA/TLR6/RELA/TRAF3/IKBKB
R-HSA-212676	Dopamine Neurotransmitter Release Cycle	22	-0.626924	-1.7265	0.00356131	0.0454397	0.0398478	6829	tags=55%, list=26%, signal=40%	10815/64130/8499/320/8541/8573/22999/6616/6857/8500/6854	CPLX1/LIN7B/PPFIA2/APBA1/PPFIA3/CASK/RIMS1/SNAP25/SYT1/PPFIA1/SYN2
R-HSA-389948	PD-1 signaling	21	0.754896	2.30763	1.82691e-05	0.00157342	0.0013798	2169	tags=62%, list=8%, signal=57%	3119/915/1445/3122/3123/3113/5133/3127/3118/3115/3117/3932/919	HLA-DQB1/CD3D/CSK/HLA-DRA/HLA-DRB1/HLA-DPA1/PDCD1/HLA-DRB5/HLA-DQA2/HLA-DPB1/HLA-DQA1/LCK/CD247
R-HSA-202427	Phosphorylation of CD3 and TCR zeta chains	20	0.754853	2.27792	2.11288e-05	0.00169565	0.00148698	3185	tags=75%, list=12%, signal=66%	3119/915/1445/3122/3123/3113/5788/3127/3118/3115/3117/3932/919/26191/5795	HLA-DQB1/CD3D/CSK/HLA-DRA/HLA-DRB1/HLA-DPA1/PTPRC/HLA-DRB5/HLA-DQA2/HLA-DPB1/HLA-DQA1/LCK/CD247/PTPN22/PTPRJ
R-HSA-166663	Initial triggering of complement	19	0.634586	1.88815	0.0024414	0.034329	0.0301044	1953	tags=32%, list=8%, signal=29%	712/713/714/715/716/4153	C1QA/C1QB/C1QC/C1R/C1S/MBL2
R-HSA-202430	Translocation of ZAP-70 to Immunological synapse	17	0.762332	2.19892	3.8197e-05	0.00219314	0.00192325	2870	tags=76%, list=11%, signal=68%	3119/915/3122/3123/3113/3127/3118/3115/3117/3932/7535/919/26191	HLA-DQB1/CD3D/HLA-DRA/HLA-DRB1/HLA-DPA1/HLA-DRB5/HLA-DQA2/HLA-DPB1/HLA-DQA1/LCK/ZAP70/CD247/PTPN22
R-HSA-1810476	RIP-mediated NFkB activation via ZBP1	17	0.644216	1.85822	0.00351706	0.0454397	0.0398478	3748	tags=47%, list=14%, signal=40%	4790/11035/4791/7098/4792/5970/3551/1660	NFKB1/RIPK3/NFKB2/TLR3/NFKBIA/RELA/IKBKB/DHX9
R-HSA-166786	Creation of C4 and C2 activators	14	0.698446	1.90759	0.00269691	0.0371634	0.03259	1953	tags=43%, list=8%, signal=40%	712/713/714/715/716/4153	C1QA/C1QB/C1QC/C1R/C1S/MBL2
R-HSA-1679131	Trafficking and processing of endosomal TLR	13	0.732174	1.95694	0.00158603	0.0254133	0.0222859	3100	tags=69%, list=12%, signal=61%	51284/1520/1514/10695/81622/1513/54106/7098/51311	TLR7/CTSS/CTSL/CNPY3/UNC93B1/CTSK/TLR9/TLR3/TLR8

## Sheet: Significant NUCL
ID	Description	setSize	enrichmentScore	NES	pvalue	p.adjust	qvalues	rank	leading_edge	core_enrichment	core_enrichmentSYMBOL
R-HSA-8953897	Cellular responses to external stimuli	497	0.276811	1.40536	0.000257142	0.0131238	0.0119599	5087	tags=24%, list=20%, signal=20%	2882/3310/51422/4494/1535/1536/65057/91782/7296/5698/10452/9474/7321/8346/1871/23636/7027/3569/85236/8353/8881/6196/8021/4790/192670/6118/6015/2113/3091/474382/4001/5696/5682/8356/8362/8358/1869/830/3552/898/54543/6774/8355/5601/23165/5695/9588/3017/57690/50507/1030/3304/9261/1911/54386/3303/3281/6197/1459/3018/8357/8366/6620/25994/8331/55766/8352/80012/84560/1029/818/8351/10963/54205/4689/1915/8…	GPX7/HSPA6/PRKAG2/MT1F/CYBA/CYBB/ACD/CHMP7/TXNRD1/PSMB9/TOMM40/ATG5/UBE2D1/HIST1H2BI/E2F3/NUP62/TFDP1/IL6/HIST1H2BK/HIST1H3E/CDC16/RPS6KA2/NUP214/NFKB1/AGO4/RPA2/RING1/ETS1/HIF1A/H2AFB1/LMNB1/PSMB8/PSMA1/HIST1H3J/HIST1H4K/HIST1H3B/E2F1/CAPZA2/IL1A/CCNE1/TOMM7/STAT3/HIST1H3G/MAPK9/NUP205/PSMB7/PRDX6/HIST1H2BD/TNRC6C/NOX4/CDKN2B/HSPA1B/MAPKAPK2/PHC1/TERF2IP/HSPA1A/HSBP1/RPS6KA3/CSNK2A2/HIST1H2BB/HI…
R-HSA-6798695	Neutrophil degranulation	458	0.405179	2.04298	3.07284e-06	0.000423437	0.000385884	5439	tags=36%, list=21%, signal=29%	4318/27180/6280/4069/6402/3310/340061/1520/5580/1535/1536/3689/6278/6590/6279/25801/8904/567/728/80142/11031/3684/6317/3482/64333/79792/684/8836/5547/11314/1509/2760/51316/4790/160364/4332/11322/140885/8972/3106/3107/84061/10159/5265/1084/11333/5005/2207/6518/53831/338339/55754/5864/1118/2683/2204/2212/326624/2357/55276/5788/5787/3903/2799/978/5023/22918/158747/80301/1315/10092/2215/5660/5795/643…	MMP9/SIGLEC9/S100A9/LYZ/SELL/HSPA6/TMEM173/CTSS/PRKCD/CYBA/CYBB/ITGB2/S100A7/SLPI/S100A8/GCA/CPNE1/B2M/C5AR1/PTGES2/RAB31/ITGAM/SERPINB3/IGF2R/ARHGAP9/GSDMD/BST2/GGH/PRCP/CD300A/CTSD/GM2A/PLAC8/NFKB1/CLEC12A/MNDA/TMC6/SIRPA/MGAM/HLA-B/HLA-C/MAGT1/ATP6AP2/SERPINA1/CEACAM3/PDAP1/ORM2/FCER1G/SLC2A5/GPR84/CLEC4D/TMEM30A/RAB3A/CHIT1/B4GALT1/FCAR/FCGR2A/RAB37/FPR1/PGM2/PTPRC/PTPRB/LAIR1/GNS/CDA/P2RX1/C…
R-HSA-449147	Signaling by Interleukins	443	0.394905	1.98546	3.05455e-06	0.000423437	0.000385884	5403	tags=35%, list=21%, signal=28%	4318/55801/4312/246778/3627/11009/59067/3458/1234/3557/6349/1398/3689/64127/5698/1439/5515/5771/3684/3569/6775/8353/3566/2185/6196/2002/3593/414062/4790/6351/3588/4313/27178/5008/4314/7412/3091/4478/729230/4215/7850/3587/6500/9235/4001/5696/5682/2357/8356/29949/8651/5896/5451/8358/3586/6285/50616/149233/3552/301/4988/2162/604/6624/6774/8355/3551/84868/4791/5601/3562/3596/5695/5296/1435/3553/11213…	MMP9/IL26/MMP1/IL27/CXCL10/IL24/IL21/IFNG/CCR5/IL1RN/CCL3L1/CRK/ITGB2/NOD2/PSMB9/CSF2RB/PPP2CA/PTPN2/ITGAM/IL6/STAT4/HIST1H3E/IL4R/PTK2B/RPS6KA2/ELK1/IL12B/CCL3L3/NFKB1/CCL4/IL10RB/MMP2/IL37/OSM/MMP3/VCAM1/HIF1A/MSN/CCR2/MAP3K3/IL1R2/IL10RA/SKP1/IL32/LMNB1/PSMB8/PSMA1/FPR1/HIST1H3J/IL19/SOCS1/RAG1/POU2F1/HIST1H3B/IL10/S100B/IL22/IL23R/IL1A/ANXA1/OPRM1/F13A1/BCL6/FSCN1/STAT3/HIST1H3G/IKBKB/HAVCR2/…
R-HSA-2262752	Cellular responses to stress	408	0.276364	1.37909	0.00136047	0.0411834	0.0375309	5087	tags=25%, list=20%, signal=20%	2882/3310/1535/1536/65057/7296/5698/7321/8346/1871/23636/7027/3569/85236/8353/8881/6196/8021/4790/192670/6118/6015/2113/3091/474382/4001/5696/5682/8356/8362/8358/1869/830/3552/898/6774/8355/5601/23165/5695/9588/3017/57690/50507/1030/3304/9261/1911/54386/3303/3281/6197/3018/8357/8366/25994/8331/55766/8352/80012/1029/818/8351/10963/54205/4689/1915/8345/51433/10294/10381/5600/2289/815/8535/653361/60…	GPX7/HSPA6/CYBA/CYBB/ACD/TXNRD1/PSMB9/UBE2D1/HIST1H2BI/E2F3/NUP62/TFDP1/IL6/HIST1H2BK/HIST1H3E/CDC16/RPS6KA2/NUP214/NFKB1/AGO4/RPA2/RING1/ETS1/HIF1A/H2AFB1/LMNB1/PSMB8/PSMA1/HIST1H3J/HIST1H4K/HIST1H3B/E2F1/CAPZA2/IL1A/CCNE1/STAT3/HIST1H3G/MAPK9/NUP205/PSMB7/PRDX6/HIST1H2BD/TNRC6C/NOX4/CDKN2B/HSPA1B/MAPKAPK2/PHC1/TERF2IP/HSPA1A/HSBP1/RPS6KA3/HIST1H2BB/HIST1H3H/HIST1H4B/HIGD1A/HIST1H2AJ/H2AFJ/HIST1…
R-HSA-3700989	Transcriptional Regulation by TP53	346	0.309399	1.5202	0.000121984	0.00730844	0.00666028	5346	tags=27%, list=21%, signal=22%	7533/54541/51422/6874/6827/7296/2744/641/84987/8178/5515/7027/8738/10128/6883/8148/63970/9156/5111/5434/192670/144455/1616/6118/1121/2539/891/80010/83990/8445/27161/7936/3622/5892/1869/51204/50484/898/604/28984/54457/404672/2177/6884/51497/57690/5527/672/1459/5366/1029/285521/1340/29117/2965/6873/54205/5982/5600/1025/6872/4850/9212/58528/53632/7469/55835/355/5571/10670/581/5875/5608/25904/7874/55…	YWHAH/DDIT4/PRKAG2/TAF4/SUPT4H1/TXNRD1/GLS/BLM/COX14/ELL/PPP2CA/TFDP1/CRADD/LRPPRC/TAF12/TAF15/TP53AIP1/EXO1/PCNA/POLR2E/AGO4/E2F7/DAXX/RPA2/CHM/G6PD/CCNB1/RMI1/BRIP1/DYRK2/AGO2/NELFE/ING2/RAD51D/E2F1/TACO1/RRM2B/CCNE1/BCL6/RGCC/TAF7L/GTF2H5/FANCD2/TAF13/NELFCD/TNRC6C/PPP2R5C/BRCA1/CSNK2A2/PMAIP1/CDKN2A/COX18/COX6B1/BRD7/GTF2H1/TAF2/CYCS/RFC2/MAPK11/CDK9/TAF1/CNOT4/AURKB/RRAGD/PRKAG3/NELFA/CENPJ/…
R-HSA-373076	Class A/1 (Rhodopsin-like receptors)	290	0.328462	1.58492	8.7318e-05	0.00572973	0.00522158	3654	tags=24%, list=14%, signal=21%	1240/4283/8698/23596/3627/1234/1232/5729/2863/3827/6846/728/8477/2861/5732/2847/5739/9290/1815/8484/3274/2829/338557/2921/2149/728458/3360/3363/729230/1268/146/1269/2151/3352/4986/2357/5179/57121/155/4157/554/1524/6346/117579/301/4988/1814/7201/5660/2859/4544/339403/59350/3358/6376/122042/3356/187/3354/886/2925/1129/10563/2693/680/9934/2652/185/2833/727/221391	CMKLR1/CXCL9/S1PR4/OPN3/CXCL10/CCR5/CCR3/PTGDR/GPR39/KNG1/XCL2/C5AR1/GPR65/GPR37/PTGER2/MCHR1/PTGIR/GPR55/DRD4/GALR3/HRH2/XCR1/FFAR4/CXCL3/F2R/OPN1MW2/HTR4/HTR7/CCR2/CNR1/ADRA1D/CNR2/F2RL2/HTR1D/OPRK1/FPR1/PENK/LPAR5/ADRB3/MC1R/AVPR2/CX3CR1/CCL1/RLN3/ANXA1/OPRM1/DRD3/TRHR/PSAP/GPR35/MTNR1B/RXFP4/RXFP1/HTR2C/CX3CL1/RXFP2/HTR2A/APLNR/HTR1E/CCKAR/GRPR/CHRM2/CXCL13/GHSR/BRS3/P2RY14/OPN1MW/AGTR1/CXCR3…
R-HSA-8878171	Transcriptional regulation by RUNX1	225	0.31645	1.4842	0.00137477	0.0411834	0.0375309	5030	tags=26%, list=19%, signal=21%	3458/1493/5275/5698/8346/85236/8353/4005/1514/865/192670/6015/474382/27161/5696/5682/8356/6598/8362/8358/5579/8355/3562/5695/894/3017/57690/1911/1459/5588/10398/3018/8357/8366/1513/8331/55766/8352/80012/9757/8351/8345/8289/8535/6045/5691/8368/1437/25/5719/5715/8294/5079/6605/84733/50943/8347/9021/192669	IFNG/CTLA4/SERPINB13/PSMB9/HIST1H2BI/HIST1H2BK/HIST1H3E/LMO2/CTSL/CBFB/AGO4/RING1/H2AFB1/AGO2/PSMB8/PSMA1/HIST1H3J/SMARCB1/HIST1H4K/HIST1H3B/PRKCB/HIST1H3G/IL3/PSMB7/CCND2/HIST1H2BD/TNRC6C/PHC1/CSNK2A2/PRKCQ/MYL9/HIST1H2BB/HIST1H3H/HIST1H4B/CTSK/HIST1H2AJ/H2AFJ/HIST1H3C/PHC3/KMT2B/HIST1H3D/HIST1H2BH/ARID1A/CBX4/RNF2/PSMB3/HIST1H4L/CSF2/ABL1/PSMD13/PSMD9/HIST1H4I/PAX5/SMARCE1/CBX2/FOXP3/HIST1H2BC/…
R-HSA-913531	Interferon Signaling	188	0.434413	1.99235	2.6449e-06	0.000423437	0.000385884	3936	tags=28%, list=15%, signal=24%	80128/3458/3119/5580/6041/3123/3660/115361/9246/4938/567/5771/3113/23636/684/8021/3122/3106/3107/7412/3443/115362/4600/4599/5696/8519/3117/3127/8651/4734/3133/6672/10346/3669/3455/9636/2537/3429/23165/9775/2634/81603/818/9830/7726/3383/3105/5770/2633/815/3459/960/3118	TRIM46/IFNG/HLA-DQB1/PRKCD/RNASEL/HLA-DRB1/IRF2/GBP4/UBE2L6/OAS1/B2M/PTPN2/HLA-DPA1/NUP62/BST2/NUP214/HLA-DRA/HLA-B/HLA-C/VCAM1/IFNA6/GBP5/MX2/MX1/PSMB8/IFITM1/HLA-DQA1/HLA-DRB5/SOCS1/NEDD4/HLA-E/SP100/TRIM22/ISG20/IFNAR2/ISG15/IFI6/IFI27/NUP205/EIF4A3/GBP2/TRIM8/CAMK2G/TRIM14/TRIM26/ICAM1/HLA-A/PTPN1/GBP1/CAMK2A/IFNGR1/CD44/HLA-DQA2
R-HSA-2559583	Cellular Senescence	183	0.342603	1.566	0.0005873	0.0245242	0.0223492	4562	tags=28%, list=18%, signal=24%	65057/7321/8346/1871/7027/3569/85236/8353/8881/6196/4790/192670/6015/2113/474382/4001/8356/8362/8358/1869/3552/898/6774/8355/5601/3017/57690/1030/9261/1911/54386/6197/3018/8357/8366/8331/55766/8352/80012/1029/8351/8345/51433/5600/8535/6045/8368/5599/8294/1032/5608/1051	ACD/UBE2D1/HIST1H2BI/E2F3/TFDP1/IL6/HIST1H2BK/HIST1H3E/CDC16/RPS6KA2/NFKB1/AGO4/RING1/ETS1/H2AFB1/LMNB1/HIST1H3J/HIST1H4K/HIST1H3B/E2F1/IL1A/CCNE1/STAT3/HIST1H3G/MAPK9/HIST1H2BD/TNRC6C/CDKN2B/MAPKAPK2/PHC1/TERF2IP/RPS6KA3/HIST1H2BB/HIST1H3H/HIST1H4B/HIST1H2AJ/H2AFJ/HIST1H3C/PHC3/CDKN2A/HIST1H3D/HIST1H2BH/ANAPC5/MAPK11/CBX4/RNF2/HIST1H4L/MAPK8/HIST1H4I/CDKN2D/MAP2K6/CEBPB
R-HSA-6805567	Keratinization	177	-0.460111	-2.00331	1.61615e-06	0.000423437	0.000385884	5042	tags=44%, list=20%, signal=35%	337879/337880/342574/81872/387266/3846/2312/100505724/386681/162605/140258/386679/8502/147409/84648/643414/144501/142910/3888/730755/386685/643803/3889/353134/6704/353139/81851/3875/353140/26085/353133/440051/386677/353333/448835/386683/3892/3856/11187/353131/85293/374454/3866/5318/3855/43847/404203/4014/26239/8687/25984/1829/54474/147183/125115/3860/8688/43849/337970/3859/353332/3881/85294/11280…	KRTAP8-1/KRTAP11-1/KRT27/KRTAP2-1/KRTAP5-3/KRTAP5-9/FLG/KRTAP9-7/KRTAP10-8/KRT28/KRTAP13-1/KRTAP10-2/PKP4/DSG4/LCE3D/LIPK/KRT80/LIPJ/KRT82/KRTAP2-3/KRTAP10-12/KRTAP24-1/KRT83/LCE1D/SPRR2E/LCE2A/KRTAP1-1/KRT18/LCE2C/KLK13/LCE1C/KRTAP5-11/KRTAP10-1/KRTAP10-10/LCE6A/KRTAP12-3/KRT86/KRT8/PKP3/LCE1A/KRTAP3-3/KRT77/KRT15/PKP2/KRT7/KLK14/SPINK6/LOR/LCE2B/KRT38/KRT23/DSG2/KRT20/KRT25/KRT40/KRT13/KRT37/KL…
R-HSA-168898	Toll-like Receptor Cascades	153	0.47956	2.14007	2.57559e-06	0.000423437	0.000385884	4169	tags=31%, list=16%, signal=26%	6280/1520/7099/3689/81622/6279/64127/7321/5515/3684/51284/6196/2002/10695/1514/4790/54106/7098/330/6500/7100/8651/81793/329/6285/3551/4791/5601/929/11035/11213/9261/8411/6197/1513/6283/353376/57162/23098/100302736/4792/7187/5600/7322/3654/5599/695	S100A9/CTSS/TLR4/ITGB2/UNC93B1/S100A8/NOD2/UBE2D1/PPP2CA/ITGAM/TLR7/RPS6KA2/ELK1/CNPY3/CTSL/NFKB1/TLR9/TLR3/BIRC3/SKP1/TLR5/SOCS1/TLR10/BIRC2/S100B/IKBKB/NFKB2/MAPK9/CD14/RIPK3/IRAK3/MAPKAPK2/EEA1/RPS6KA3/CTSK/S100A12/TICAM2/PELI1/SARM1/TMED7-TICAM2/NFKBIA/TRAF3/MAPK11/UBE2D2/IRAK1/MAPK8/BTK
R-HSA-166016	Toll Like Receptor 4 (TLR4) Cascade	128	0.398378	1.7327	0.000174322	0.010009	0.0091213	5275	tags=31%, list=20%, signal=25%	7099/3689/64127/7321/5515/3684/6196/2002/4790/330/6500/8651/329/6285/3551/4791/5601/929/11035/11213/9261/6197/6283/353376/57162/23098/100302736/4792/7187/5600/7322/3654/5599/695/5608/10454/5970/51295/51231/51135	TLR4/ITGB2/NOD2/UBE2D1/PPP2CA/ITGAM/RPS6KA2/ELK1/NFKB1/BIRC3/SKP1/SOCS1/BIRC2/S100B/IKBKB/NFKB2/MAPK9/CD14/RIPK3/IRAK3/MAPKAPK2/RPS6KA3/S100A12/TICAM2/PELI1/SARM1/TMED7-TICAM2/NFKBIA/TRAF3/MAPK11/UBE2D2/IRAK1/MAPK8/BTK/MAP2K6/TAB1/RELA/ECSIT/VRK3/IRAK4
R-HSA-6809371	Formation of the cornified envelope	125	-0.471897	-1.95955	6.63115e-06	0.000830702	0.000757029	3986	tags=40%, list=15%, signal=34%	147409/84648/643414/144501/142910/3888/3889/353134/6704/353139/3875/353140/26085/353133/448835/3892/3856/11187/353131/374454/3866/5318/3855/43847/404203/4014/26239/8687/25984/1829/54474/147183/125115/3860/8688/43849/3859/3881/112802/8689/390792/149018/353288/3880/121391/3850/7062/3882/3886	DSG4/LCE3D/LIPK/KRT80/LIPJ/KRT82/KRT83/LCE1D/SPRR2E/LCE2A/KRT18/LCE2C/KLK13/LCE1C/LCE6A/KRT86/KRT8/PKP3/LCE1A/KRT77/KRT15/PKP2/KRT7/KLK14/SPINK6/LOR/LCE2B/KRT38/KRT23/DSG2/KRT20/KRT25/KRT40/KRT13/KRT37/KLK12/KRT12/KRT31/KRT71/KRT36/KRT39/LELP1/KRT26/KRT19/KRT74/KRT3/TCHH/KRT32/KRT35
R-HSA-198933	Immunoregulatory interactions between a Lymphoid and a non-Lymphoid cell	122	0.501013	2.16348	2.51388e-06	0.000423437	0.000385884	4702	tags=45%, list=18%, signal=37%	27180/6402/29121/3689/11006/57823/259197/7087/567/23547/2214/89790/27036/11314/285852/915/926/3106/3107/959/56253/7412/342510/10871/3824/8519/1281/3903/3133/4068/10859/5817/925/10870/4277/958/100507436/3383/3105/919/7305/340205/2213/945/916/3676/146722/79865/1277/114836/10225/11027/910/930/29990	SIGLEC9/SELL/CLEC2D/ITGB2/LILRB4/SLAMF7/NCR3/ICAM5/B2M/LILRA4/FCGR3A/SIGLEC10/SIGLEC7/CD300A/TREML4/CD3D/CD8B/HLA-B/HLA-C/CD40LG/CRTAM/VCAM1/CD300E/CD300C/KLRD1/IFITM1/COL3A1/LAIR1/HLA-E/SH2D1A/LILRB1/PVR/CD8A/HCST/MICB/CD40/MICA/ICAM1/HLA-A/CD247/TYROBP/TREML1/FCGR2B/CD33/CD3E/ITGA4/CD300LF/TREML2/COL1A1/SLAMF6/CD96/LILRA2/CD1B/CD19/PILRB
R-HSA-2559580	Oxidative Stress Induced Senescence	115	0.375444	1.60659	0.00149553	0.0438476	0.0399589	5030	tags=35%, list=19%, signal=28%	8346/1871/7027/85236/8353/192670/6015/474382/8356/8362/8358/1869/8355/5601/3017/57690/1030/9261/1911/3018/8357/8366/8331/55766/8352/80012/1029/8351/8345/5600/8535/6045/8368/5599/8294/1032/5608/84733/8347/192669	HIST1H2BI/E2F3/TFDP1/HIST1H2BK/HIST1H3E/AGO4/RING1/H2AFB1/HIST1H3J/HIST1H4K/HIST1H3B/E2F1/HIST1H3G/MAPK9/HIST1H2BD/TNRC6C/CDKN2B/MAPKAPK2/PHC1/HIST1H2BB/HIST1H3H/HIST1H4B/HIST1H2AJ/H2AFJ/HIST1H3C/PHC3/CDKN2A/HIST1H3D/HIST1H2BH/MAPK11/CBX4/RNF2/HIST1H4L/MAPK8/HIST1H4I/CDKN2D/MAP2K6/CBX2/HIST1H2BC/AGO3
R-HSA-202403	TCR signaling	113	0.454218	1.93854	7.48935e-06	0.000860027	0.000783754	4342	tags=33%, list=17%, signal=27%	3119/4690/3123/5698/7321/3113/10892/915/3122/4790/1445/3937/6500/84433/5696/5682/3117/3127/5788/26191/5795/3551/5695/8915/5296/55824/5588/50852/919/4792/916/5691/7322/3118/5719/5715/3115	HLA-DQB1/NCK1/HLA-DRB1/PSMB9/UBE2D1/HLA-DPA1/MALT1/CD3D/HLA-DRA/NFKB1/CSK/LCP2/SKP1/CARD11/PSMB8/PSMA1/HLA-DQA1/HLA-DRB5/PTPRC/PTPN22/PTPRJ/IKBKB/PSMB7/BCL10/PIK3R2/PAG1/PRKCQ/TRAT1/CD247/NFKBIA/CD3E/PSMB3/UBE2D2/HLA-DQA2/PSMD13/PSMD9/HLA-DPB1
R-HSA-194138	Signaling by VEGF	106	0.433329	1.83086	6.95056e-05	0.00504099	0.00459392	4630	tags=31%, list=18%, signal=26%	5580/1535/1536/1398/4690/2185/7424/805/60/3791/2324/5579/5296/7423/9261/26999/3709/57761/801/7409/6093/3071/808/4689/998/10451/9047/5600/653361/10006/5568/3320/6300	PRKCD/CYBA/CYBB/CRK/NCK1/PTK2B/VEGFC/CALM2/ACTB/KDR/FLT4/PRKCB/PIK3R2/VEGFB/MAPKAPK2/CYFIP2/ITPR2/TRIB3/CALM1/VAV1/ROCK1/NCKAP1L/CALM3/NCF4/CDC42/VAV3/SH2D2A/MAPK11/NCF1/ABI1/PRKACG/HSP90AA1/MAPK12
R-HSA-1500620	Meiosis	106	0.383305	1.6195	0.00160111	0.0459653	0.0418887	3621	tags=26%, list=14%, signal=23%	65057/641/8346/85236/8353/644186/6118/6847/84057/474382/4001/8356/8362/8358/8355/3017/23345/54386/672/4438/3018/8357/8366/8331/55766/8352/8351/8345	ACD/BLM/HIST1H2BI/HIST1H2BK/HIST1H3E/SYCE3/RPA2/SYCP1/MND1/H2AFB1/LMNB1/HIST1H3J/HIST1H4K/HIST1H3B/HIST1H3G/HIST1H2BD/SYNE1/TERF2IP/BRCA1/MSH4/HIST1H2BB/HIST1H3H/HIST1H4B/HIST1H2AJ/H2AFJ/HIST1H3C/HIST1H3D/HIST1H2BH
R-HSA-6785807	Interleukin-4 and Interleukin-13 signaling	105	0.43044	1.81595	8.18215e-05	0.0056375	0.00513753	5329	tags=42%, list=21%, signal=33%	4318/4312/3689/3684/3569/3566/3593/4313/5008/4314/7412/3091/8651/5451/3586/149233/3552/301/4988/2162/604/6624/6774/3596/3553/7431/598/4582/3565/3383/3597/5292/2208/6095/58480/3717/6097/3320/356/9021/3687/3570/7133/51561	MMP9/MMP1/ITGB2/ITGAM/IL6/IL4R/IL12B/MMP2/OSM/MMP3/VCAM1/HIF1A/SOCS1/POU2F1/IL10/IL23R/IL1A/ANXA1/OPRM1/F13A1/BCL6/FSCN1/STAT3/IL13/IL1B/VIM/BCL2L1/MUC1/IL4/ICAM1/IL13RA1/PIM1/FCER2/RORA/RHOU/JAK2/RORC/HSP90AA1/FASLG/SOCS3/ITGAX/IL6R/TNFRSF1B/IL23A
R-HSA-1912422	Pre-NOTCH Expression and Processing	100	0.410576	1.71857	0.000490968	0.0218243	0.0198888	4299	tags=35%, list=17%, signal=29%	8346/1871/7027/85236/8353/4242/192670/474382/2683/27161/8356/10046/8362/6400/8358/1869/3955/8355/3017/57690/3018/8357/8366/8331/55766/8352/8351/2648/8345/51548/6484/8368/84441/3516/8294	HIST1H2BI/E2F3/TFDP1/HIST1H2BK/HIST1H3E/MFNG/AGO4/H2AFB1/B4GALT1/AGO2/HIST1H3J/MAMLD1/HIST1H4K/SEL1L/HIST1H3B/E2F1/LFNG/HIST1H3G/HIST1H2BD/TNRC6C/HIST1H2BB/HIST1H3H/HIST1H4B/HIST1H2AJ/H2AFJ/HIST1H3C/HIST1H3D/KAT2A/HIST1H2BH/SIRT6/ST3GAL4/HIST1H4L/MAML2/RBPJ/HIST1H4I
R-HSA-4420097	VEGFA-VEGFR2 Pathway	99	0.417874	1.74641	0.000364744	0.0167539	0.0152681	4630	tags=30%, list=18%, signal=25%	5580/1535/1536/1398/4690/2185/805/60/3791/5579/5296/9261/26999/3709/57761/801/7409/6093/3071/808/4689/998/10451/9047/5600/653361/10006/5568/3320/6300	PRKCD/CYBA/CYBB/CRK/NCK1/PTK2B/CALM2/ACTB/KDR/PRKCB/PIK3R2/MAPKAPK2/CYFIP2/ITPR2/TRIB3/CALM1/VAV1/ROCK1/NCKAP1L/CALM3/NCF4/CDC42/VAV3/SH2D2A/MAPK11/NCF1/ABI1/PRKACG/HSP90AA1/MAPK12
R-HSA-166166	MyD88-independent TLR4 cascade	98	0.406922	1.69765	0.000650203	0.0255994	0.0233291	4157	tags=29%, list=16%, signal=24%	7099/64127/7321/5515/6196/2002/4790/330/6500/329/6285/3551/4791/5601/929/11035/9261/6197/6283/353376/23098/100302736/4792/7187/5600/7322/3654/5599	TLR4/NOD2/UBE2D1/PPP2CA/RPS6KA2/ELK1/NFKB1/BIRC3/SKP1/BIRC2/S100B/IKBKB/NFKB2/MAPK9/CD14/RIPK3/MAPKAPK2/RPS6KA3/S100A12/TICAM2/SARM1/TMED7-TICAM2/NFKBIA/TRAF3/MAPK11/UBE2D2/IRAK1/MAPK8
R-HSA-937061	TRIF(TICAM1)-mediated TLR4 signaling	98	0.406922	1.69765	0.000650203	0.0255994	0.0233291	4157	tags=29%, list=16%, signal=24%	7099/64127/7321/5515/6196/2002/4790/330/6500/329/6285/3551/4791/5601/929/11035/9261/6197/6283/353376/23098/100302736/4792/7187/5600/7322/3654/5599	TLR4/NOD2/UBE2D1/PPP2CA/RPS6KA2/ELK1/NFKB1/BIRC3/SKP1/BIRC2/S100B/IKBKB/NFKB2/MAPK9/CD14/RIPK3/MAPKAPK2/RPS6KA3/S100A12/TICAM2/SARM1/TMED7-TICAM2/NFKBIA/TRAF3/MAPK11/UBE2D2/IRAK1/MAPK8
R-HSA-1236975	Antigen processing-Cross presentation	96	0.422662	1.75736	0.000334087	0.0158749	0.014467	4435	tags=28%, list=17%, signal=23%	1520/7099/1535/1536/5698/567/1514/3106/3107/5696/5682/3133/6890/3551/5695/929/10952/4689/3105/653361/5691/23480/695/5719/5715/6810/811	CTSS/TLR4/CYBA/CYBB/PSMB9/B2M/CTSL/HLA-B/HLA-C/PSMB8/PSMA1/HLA-E/TAP1/IKBKB/PSMB7/CD14/SEC61B/NCF4/HLA-A/NCF1/PSMB3/SEC61G/BTK/PSMD13/PSMD9/STX4/CALR
R-HSA-168138	Toll Like Receptor 9 (TLR9) Cascade	95	0.403355	1.67424	0.00100597	0.0355443	0.032392	5275	tags=33%, list=20%, signal=26%	7099/64127/5515/51284/6196/2002/4790/54106/6500/6285/3551/4791/5601/929/9261/8411/6197/6283/353376/57162/100302736/4792/5600/3654/5599/5608/10454/5970/51295/51231/51135	TLR4/NOD2/PPP2CA/TLR7/RPS6KA2/ELK1/NFKB1/TLR9/SKP1/S100B/IKBKB/NFKB2/MAPK9/CD14/MAPKAPK2/EEA1/RPS6KA3/S100A12/TICAM2/PELI1/TMED7-TICAM2/NFKBIA/MAPK11/IRAK1/MAPK8/MAP2K6/TAB1/RELA/ECSIT/VRK3/IRAK4
R-HSA-202424	Downstream TCR signaling	93	0.457747	1.89321	2.93985e-05	0.00270074	0.00246122	4342	tags=32%, list=17%, signal=27%	3119/3123/5698/7321/3113/10892/915/3122/4790/6500/84433/5696/5682/3117/3127/3551/5695/8915/5296/5588/50852/919/4792/916/5691/7322/3118/5719/5715/3115	HLA-DQB1/HLA-DRB1/PSMB9/UBE2D1/HLA-DPA1/MALT1/CD3D/HLA-DRA/NFKB1/SKP1/CARD11/PSMB8/PSMA1/HLA-DQA1/HLA-DRB5/IKBKB/PSMB7/BCL10/PIK3R2/PRKCQ/TRAT1/CD247/NFKBIA/CD3E/PSMB3/UBE2D2/HLA-DQA2/PSMD13/PSMD9/HLA-DPB1
R-HSA-168181	Toll Like Receptor 7/8 (TLR7/8) Cascade	92	0.401992	1.65972	0.00131877	0.0411834	0.0375309	5275	tags=33%, list=20%, signal=26%	7099/64127/5515/51284/6196/2002/4790/54106/6500/6285/3551/4791/5601/929/9261/6197/6283/353376/57162/100302736/4792/5600/3654/5599/5608/10454/5970/51295/51231/51135	TLR4/NOD2/PPP2CA/TLR7/RPS6KA2/ELK1/NFKB1/TLR9/SKP1/S100B/IKBKB/NFKB2/MAPK9/CD14/MAPKAPK2/RPS6KA3/S100A12/TICAM2/PELI1/TMED7-TICAM2/NFKBIA/MAPK11/IRAK1/MAPK8/MAP2K6/TAB1/RELA/ECSIT/VRK3/IRAK4
R-HSA-975155	MyD88 dependent cascade initiated on endosome	92	0.401992	1.65972	0.00131877	0.0411834	0.0375309	5275	tags=33%, list=20%, signal=26%	7099/64127/5515/51284/6196/2002/4790/54106/6500/6285/3551/4791/5601/929/9261/6197/6283/353376/57162/100302736/4792/5600/3654/5599/5608/10454/5970/51295/51231/51135	TLR4/NOD2/PPP2CA/TLR7/RPS6KA2/ELK1/NFKB1/TLR9/SKP1/S100B/IKBKB/NFKB2/MAPK9/CD14/MAPKAPK2/RPS6KA3/S100A12/TICAM2/PELI1/TMED7-TICAM2/NFKBIA/MAPK11/IRAK1/MAPK8/MAP2K6/TAB1/RELA/ECSIT/VRK3/IRAK4
R-HSA-975138	TRAF6 mediated induction of NFkB and MAP kinases upon TLR7/8 or 9 activation	91	0.403793	1.66397	0.00131553	0.0411834	0.0375309	5275	tags=33%, list=20%, signal=26%	7099/64127/5515/51284/6196/2002/4790/54106/6500/6285/3551/4791/5601/929/9261/6197/6283/353376/57162/100302736/4792/5600/3654/5599/5608/10454/5970/51295/51231/51135	TLR4/NOD2/PPP2CA/TLR7/RPS6KA2/ELK1/NFKB1/TLR9/SKP1/S100B/IKBKB/NFKB2/MAPK9/CD14/MAPKAPK2/RPS6KA3/S100A12/TICAM2/PELI1/TMED7-TICAM2/NFKBIA/MAPK11/IRAK1/MAPK8/MAP2K6/TAB1/RELA/ECSIT/VRK3/IRAK4
R-HSA-877300	Interferon gamma signaling	89	0.554799	2.27715	2.4426e-06	0.000423437	0.000385884	5008	tags=46%, list=19%, signal=37%	80128/3458/3119/5580/3123/3660/115361/4938/567/5771/3113/3122/3106/3107/7412/115362/3117/3127/8651/3133/6672/10346/2634/81603/818/9830/7726/3383/3105/5770/2633/815/3459/960/3118/3717/3115/10612/3394/9021/10107	TRIM46/IFNG/HLA-DQB1/PRKCD/HLA-DRB1/IRF2/GBP4/OAS1/B2M/PTPN2/HLA-DPA1/HLA-DRA/HLA-B/HLA-C/VCAM1/GBP5/HLA-DQA1/HLA-DRB5/SOCS1/HLA-E/SP100/TRIM22/GBP2/TRIM8/CAMK2G/TRIM14/TRIM26/ICAM1/HLA-A/PTPN1/GBP1/CAMK2A/IFNGR1/CD44/HLA-DQA2/JAK2/HLA-DPB1/TRIM3/IRF8/SOCS3/TRIM10
R-HSA-2029480	Fcgamma receptor (FCGR) dependent phagocytosis	84	0.443812	1.80359	0.000250335	0.0131238	0.0119599	5218	tags=39%, list=20%, signal=31%	5580/1398/4690/2214/2212/60/10094/10092/5296/10096/26999/3709/3055/7409/51517/10097/3071/998/919/4627/10451/7525/2268/2885/25/695/10006/3320/10109/4641/4067/7454/4650	PRKCD/CRK/NCK1/FCGR3A/FCGR2A/ACTB/ARPC3/ARPC5/PIK3R2/ACTR3/CYFIP2/ITPR2/HCK/VAV1/NCKIPSD/ACTR2/NCKAP1L/CDC42/CD247/MYH9/VAV3/YES1/FGR/GRB2/ABL1/BTK/ABI1/HSP90AA1/ARPC2/MYO1C/LYN/WAS/MYO9B
R-HSA-1912408	Pre-NOTCH Transcription and Translation	84	0.413511	1.68045	0.00130271	0.0411834	0.0375309	4299	tags=36%, list=17%, signal=30%	8346/1871/7027/85236/8353/192670/474382/27161/8356/10046/8362/8358/1869/8355/3017/57690/3018/8357/8366/8331/55766/8352/8351/2648/8345/51548/8368/84441/3516/8294	HIST1H2BI/E2F3/TFDP1/HIST1H2BK/HIST1H3E/AGO4/H2AFB1/AGO2/HIST1H3J/MAMLD1/HIST1H4K/HIST1H3B/E2F1/HIST1H3G/HIST1H2BD/TNRC6C/HIST1H2BB/HIST1H3H/HIST1H4B/HIST1H2AJ/H2AFJ/HIST1H3C/HIST1H3D/KAT2A/HIST1H2BH/SIRT6/HIST1H4L/MAML2/RBPJ/HIST1H4I
R-HSA-388841	Costimulation by the CD28 family	67	0.59165	2.30715	2.39344e-06	0.000423437	0.000385884	4937	tags=43%, list=19%, signal=35%	3119/1493/940/3123/5515/3113/8764/915/3122/1445/5133/29851/3117/3127/5296/5527/57761/9020/7409/998/919/7525/916/3118/2885/5525/3115/8503/4067	HLA-DQB1/CTLA4/CD28/HLA-DRB1/PPP2CA/HLA-DPA1/TNFRSF14/CD3D/HLA-DRA/CSK/PDCD1/ICOS/HLA-DQA1/HLA-DRB5/PIK3R2/PPP2R5C/TRIB3/MAP3K14/VAV1/CDC42/CD247/YES1/CD3E/HLA-DQA2/GRB2/PPP2R5A/HLA-DPB1/PIK3R3/LYN
R-HSA-909733	Interferon alpha/beta signaling	63	0.483356	1.86316	0.000269221	0.0132495	0.0120744	3605	tags=33%, list=14%, signal=29%	6041/3660/4938/684/3106/3107/3443/4600/4599/5696/8519/8651/3133/3669/3455/9636/2537/3429/2634/3105/5770	RNASEL/IRF2/OAS1/BST2/HLA-B/HLA-C/IFNA6/MX2/MX1/PSMB8/IFITM1/SOCS1/HLA-E/ISG20/IFNAR2/ISG15/IFI6/IFI27/GBP2/HLA-A/PTPN1
R-HSA-2029482	Regulation of actin dynamics for phagocytic cup formation	61	0.460742	1.76487	0.00104847	0.03612	0.0329166	5218	tags=43%, list=20%, signal=34%	1398/4690/2214/2212/60/10094/10092/10096/26999/7409/51517/10097/3071/998/919/4627/10451/2885/25/695/10006/3320/10109/4641/7454/4650	CRK/NCK1/FCGR3A/FCGR2A/ACTB/ARPC3/ARPC5/ACTR3/CYFIP2/VAV1/NCKIPSD/ACTR2/NCKAP1L/CDC42/CD247/MYH9/VAV3/GRB2/ABL1/BTK/ABI1/HSP90AA1/ARPC2/MYO1C/WAS/MYO9B
R-HSA-6783783	Interleukin-10 signaling	45	0.555436	2.00005	0.0001213	0.00730844	0.00666028	2546	tags=40%, list=10%, signal=36%	3627/1234/3557/6349/3569/3593/414062/6351/3588/729230/7850/3587/2357/3586/3552/6774/1435/3553	CXCL10/CCR5/IL1RN/CCL3L1/IL6/IL12B/CCL3L3/CCL4/IL10RB/CCR2/IL1R2/IL10RA/FPR1/IL10/IL1A/STAT3/CSF1/IL1B
R-HSA-380108	Chemokine receptors bind chemokines	44	0.547829	1.96271	0.00020279	0.0111778	0.0101865	4482	tags=36%, list=17%, signal=30%	4283/3627/1234/1232/6846/2829/2921/729230/1524/6346/6376/10563/2833/6374/6360/1236	CXCL9/CXCL10/CCR5/CCR3/XCL2/XCR1/CXCL3/CCR2/CX3CR1/CCL1/CX3CL1/CXCL13/CXCR3/CXCL5/CCL16/CCR7
R-HSA-390522	Striated Muscle Contraction	35	-0.645778	-2.12183	1.94508e-05	0.00191451	0.00174472	3544	tags=51%, list=14%, signal=44%	4624/4606/89/7135/88/7139/7138/4632/7125/70/7136/7169/4621/8557/58/4604/7140	MYH6/MYBPC2/ACTN3/TNNI1/ACTN2/TNNT2/TNNT1/MYL1/TNNC2/ACTC1/TNNI2/TPM2/MYH3/TCAP/ACTA1/MYBPC1/TNNT3
R-HSA-202433	Generation of second messenger molecules	30	0.585544	1.92372	0.000753772	0.0275622	0.0251178	5173	tags=53%, list=20%, signal=43%	3119/4690/3123/3113/915/3122/3937/3117/3127/919/916/3118/3115/3702/7408/7454	HLA-DQB1/NCK1/HLA-DRB1/HLA-DPA1/CD3D/HLA-DRA/LCP2/HLA-DQA1/HLA-DRB5/CD247/CD3E/HLA-DQA2/HLA-DPB1/ITK/VASP/WAS
R-HSA-5260271	Diseases of Immune System	24	0.682757	2.12492	6.56441e-05	0.00502542	0.00457973	5275	tags=58%, list=20%, signal=46%	7099/81622/4790/7098/7100/81793/3551/4791/929/4792/7187/695/5970/51135	TLR4/UNC93B1/NFKB1/TLR3/TLR5/TLR10/IKBKB/NFKB2/CD14/NFKBIA/TRAF3/BTK/RELA/IRAK4
R-HSA-5602358	Diseases associated with the TLR signaling cascade	24	0.682757	2.12492	6.56441e-05	0.00502542	0.00457973	5275	tags=58%, list=20%, signal=46%	7099/81622/4790/7098/7100/81793/3551/4791/929/4792/7187/695/5970/51135	TLR4/UNC93B1/NFKB1/TLR3/TLR5/TLR10/IKBKB/NFKB2/CD14/NFKBIA/TRAF3/BTK/RELA/IRAK4
R-HSA-389948	PD-1 signaling	21	0.735476	2.21248	1.57606e-05	0.00167062	0.00152246	4342	tags=62%, list=17%, signal=52%	3119/3123/3113/915/3122/1445/5133/3117/3127/919/916/3118/3115	HLA-DQB1/HLA-DRB1/HLA-DPA1/CD3D/HLA-DRA/CSK/PDCD1/HLA-DQA1/HLA-DRB5/CD247/CD3E/HLA-DQA2/HLA-DPB1
R-HSA-202427	Phosphorylation of CD3 and TCR zeta chains	20	0.778458	2.31257	2.24772e-06	0.000423437	0.000385884	4342	tags=80%, list=17%, signal=67%	3119/3123/3113/915/3122/1445/3117/3127/5788/26191/5795/55824/919/916/3118/3115	HLA-DQB1/HLA-DRB1/HLA-DPA1/CD3D/HLA-DRA/CSK/HLA-DQA1/HLA-DRB5/PTPRC/PTPN22/PTPRJ/PAG1/CD247/CD3E/HLA-DQA2/HLA-DPB1
R-HSA-202430	Translocation of ZAP-70 to Immunological synapse	17	0.752328	2.13936	3.35595e-05	0.00289031	0.00263398	4342	tags=71%, list=17%, signal=59%	3119/3123/3113/915/3122/3117/3127/26191/919/916/3118/3115	HLA-DQB1/HLA-DRB1/HLA-DPA1/CD3D/HLA-DRA/HLA-DQA1/HLA-DRB5/PTPN22/CD247/CD3E/HLA-DQA2/HLA-DPB1
R-HSA-1679131	Trafficking and processing of endosomal TLR	13	0.84575	2.23378	2.21592e-06	0.000423437	0.000385884	1143	tags=54%, list=4%, signal=51%	1520/81622/51284/10695/1514/54106/7098	CTSS/UNC93B1/TLR7/CNPY3/CTSL/TLR9/TLR3
R-HSA-2995383	Initiation of Nuclear Envelope Reformation	13	0.744845	1.96727	0.000760062	0.0275622	0.0251178	1672	tags=31%, list=6%, signal=29%	5515/7443/4001/23592	PPP2CA/VRK1/LMNB1/LEMD3
R-HSA-2995410	Nuclear Envelope Reassembly	13	0.744845	1.96727	0.000760062	0.0275622	0.0251178	1672	tags=31%, list=6%, signal=29%	5515/7443/4001/23592	PPP2CA/VRK1/LMNB1/LEMD3
R-HSA-1236977	Endosomal/Vacuolar pathway	11	0.785187	1.97705	0.000553505	0.0238353	0.0217214	1828	tags=55%, list=7%, signal=51%	1520/567/1514/3106/3107/3133	CTSS/B2M/CTSL/HLA-B/HLA-C/HLA-E
R-HSA-1236977	Endosomal/Vacuolar pathway	11	0.762259	1.93817	0.00194218	0.0288351	0.0252866	2945	tags=73%, list=11%, signal=64%	1520/567/1514/3106/3107/3133/3135/3105	CTSS/B2M/CTSL/HLA-B/HLA-C/HLA-E/HLA-G/HLA-A
